# Supplementary material for: 4-Cyano­pyridinium bromide
Source: Acta Crystallogr Sect E Struct Rep Online. 2012 May 19;68(Pt 6):o1825. doi: 10.1107/S160053681202209X (PMC3379399; doi:10.1107/S160053681202209X)
Supplement: Supplementary file 1 [file e-68-o1825-sup1.cif]

##############################################################################
#                                                                            #
# This CIF contains the data in a paper accepted for publication in          #
# Acta Crystallographica Section E. It conforms to the requirements of       #
# Notes for Authors for Acta Crystallographica Section E, and has been       #
# peer reviewed under the auspices of the IUCr Commission on Journals.       #
#                                                                            #
# Full details of the Crystallographic Information File format               #
# are given in the paper "The Crystallographic Information File (CIF):       #
# a New Standard Archive File for Crystallography" by S. R. Hall, F. H.      #
# Allen and I. D. Brown [Acta Cryst. (1991), A47, 655-685].                  #
#                                                                            #
# The current version of the core CIF dictionary is obtainable from          #
# ftp://ftp.iucr.org/pub/cif_core.dic.                                       #
#                                                                            #
# Software is freely available for graphical display of the structure(s)     #
# in this CIF. For information consult the CIF software page                 #
# http://www.iucr.org/resources/cif/software.                                #
#                                                                            #
# This file may be used for bona fide research purposes within the           #
# scientific community so long as proper attribution is given to the journal # 
# article from which it was obtained.                                        #
#                                                                            #
##############################################################################
data_I
_audit_creation_method     SHELXL-97
_chemical_name_systematic
;
4-Cyanopyridinium bromide
;
_chemical_name_common     ?
_chemical_formula_moiety     'C6 H5 N2 +, Br -'
_chemical_formula_sum     'C6 H5 Br N2'
_chemical_formula_iupac     'C6 H5 N2 +, Br -'
_chemical_formula_weight     185.03
_chemical_melting_point     ?
_symmetry_cell_setting     monoclinic
_symmetry_space_group_name_H-M     'P 21/n'
_symmetry_space_group_name_Hall     '-P 2yn'
loop_
    _symmetry_equiv_pos_as_xyz
    'x, y, z'
    '-x+1/2, y+1/2, -z+1/2'
    '-x, -y, -z'
    'x-1/2, -y-1/2, z-1/2'
_cell_length_a     7.3918(5)
_cell_length_b     12.2587(4)
_cell_length_c     8.1671(3)
_cell_angle_alpha     90.00
_cell_angle_beta     111.7200(10)
_cell_angle_gamma     90.00
_cell_volume     687.51(6)
_cell_formula_units_Z     4
_cell_measurement_reflns_used     1579
_cell_measurement_theta_min     3.16
_cell_measurement_theta_max     27.49
_cell_measurement_temperature     173(2)
_exptl_crystal_description     'block'
_exptl_crystal_colour     'Colorless'
_exptl_crystal_size_max     0.10
_exptl_crystal_size_mid     0.05
_exptl_crystal_size_min     0.05
_exptl_crystal_density_diffrn     1.788
_exptl_crystal_density_meas     ?
_exptl_crystal_density_method     'not measured'
_exptl_crystal_F_000     360
_exptl_absorpt_coefficient_mu     5.883
_exptl_absorpt_correction_type     multi-scan
_exptl_absorpt_process_details     '(CrystalClear; Rigaku, 2005)'
_exptl_absorpt_correction_T_min     0.910
_exptl_absorpt_correction_T_max     1.000
_exptl_special_details
;
;
_diffrn_ambient_temperature     173(2)
_diffrn_radiation_type     MoK\a
_diffrn_radiation_wavelength     0.71073
_diffrn_radiation_source     'fine-focus sealed tube'
_diffrn_radiation_monochromator     graphite
_diffrn_measurement_device_type     'Rigaku Mercury2'
_diffrn_measurement_method     '\w & \f scans'
_diffrn_detector_area_resol_mean     13.6612
_diffrn_reflns_number     4771
_diffrn_reflns_av_R_equivalents     0.0470
_diffrn_reflns_av_sigmaI/netI     0.0598
_diffrn_reflns_theta_min     3.16
_diffrn_reflns_theta_max     27.49
_diffrn_reflns_theta_full     27.49
_diffrn_measured_fraction_theta_max     0.996
_diffrn_measured_fraction_theta_full     0.996
_diffrn_reflns_limit_h_min     -9
_diffrn_reflns_limit_h_max     9
_diffrn_reflns_limit_k_min     -15
_diffrn_reflns_limit_k_max     15
_diffrn_reflns_limit_l_min     -10
_diffrn_reflns_limit_l_max     10
_diffrn_standards_number     ?
_diffrn_standards_interval_count     ?
_diffrn_standards_interval_time     ?
_diffrn_standards_decay_%     ?
_refine_special_details
;
 Refinement of F^2^ against ALL reflections.  The weighted R-factor wR and
 goodness of fit S are based on F^2^, conventional R-factors R are based
 on F, with F set to zero for negative F^2^. The threshold expression of
 F^2^ > 2sigma(F^2^) is used only for calculating R-factors(gt) etc. and is
 not relevant to the choice of reflections for refinement.  R-factors based
 on F^2^ are statistically about twice as large as those based on F, and R-
 factors based on ALL data will be even larger.
;
_reflns_number_total     1579
_reflns_number_gt     1296
_reflns_threshold_expression     I>2sigma(I)
_refine_ls_structure_factor_coef     Fsqd
_refine_ls_matrix_type     full
_refine_ls_R_factor_all     0.0402
_refine_ls_R_factor_gt     0.0316
_refine_ls_wR_factor_gt     0.0633
_refine_ls_wR_factor_ref     0.0658
_refine_ls_goodness_of_fit_ref     0.949
_refine_ls_restrained_S_all     0.949
_refine_ls_number_reflns     1579
_refine_ls_number_parameters     82
_refine_ls_number_restraints     0
_refine_ls_hydrogen_treatment     constr
_refine_ls_weighting_scheme     calc
_refine_ls_weighting_details
                 'calc w=1/[\s^2^(Fo^2^)+(0.0255P)^2^] where P=(Fo^2^+2Fc^2^)/3'
_atom_sites_solution_hydrogens     geom
_atom_sites_solution_primary     direct
_atom_sites_solution_secondary     difmap
_refine_ls_shift/su_max     0.001
_refine_ls_shift/su_mean     0.000
_refine_diff_density_max     0.567
_refine_diff_density_min     -0.924
_refine_ls_extinction_method     none
_refine_ls_extinction_coef     ?
loop_
    _atom_type_symbol
    _atom_type_description
    _atom_type_scat_dispersion_real
    _atom_type_scat_dispersion_imag
    _atom_type_scat_source
    'C' 'C' 0.0033 0.0016
                         'International Tables Vol C Tables 4.2.6.8 and 6.1.1.4'
    'H' 'H' 0.0000 0.0000
                         'International Tables Vol C Tables 4.2.6.8 and 6.1.1.4'
    'N' 'N' 0.0061 0.0033
                         'International Tables Vol C Tables 4.2.6.8 and 6.1.1.4'
    'Br' 'Br' -0.2901 2.4595
                         'International Tables Vol C Tables 4.2.6.8 and 6.1.1.4'
_computing_data_collection     '<i>CrystalClear</i> (Rigaku, 2005)'
_computing_cell_refinement     '<i>CrystalClear</i> (Rigaku, 2005)'
_computing_data_reduction     '<i>CrystalClear</i> (Rigaku, 2005)'
_computing_structure_solution     '<i>SHELXS97</i> (Sheldrick, 2008)'
_computing_structure_refinement     '<i>SHELXL97</i> (Sheldrick, 2008)'
_computing_molecular_graphics     '<i>SHELXTL</i> (Sheldrick, 2008)'
_computing_publication_material     '<i>SHELXTL</i> (Sheldrick, 2008)'
loop_
    _atom_site_type_symbol
    _atom_site_label
    _atom_site_fract_x
    _atom_site_fract_y
    _atom_site_fract_z
    _atom_site_U_iso_or_equiv
    _atom_site_adp_type
    _atom_site_calc_flag
    _atom_site_refinement_flags
    _atom_site_occupancy
    _atom_site_symmetry_multiplicity
    _atom_site_disorder_assembly
    _atom_site_disorder_group
    Br Br1 0.61085(4) 0.41149(2) 0.32517(4) 0.01972(12) Uani d . 1 1 . .
    N N1 0.4087(4) 0.74050(19) -0.0107(3) 0.0178(6) Uani d . 1 1 . .
    H H1 0.4160 0.7079 -0.1068 0.021 Uiso d R 1 1 . .
    C C1 0.4249(4) 0.6702(3) 0.1191(4) 0.0218(7) Uani d . 1 1 . .
    H H1A 0.4410 0.5962 0.1038 0.026 Uiso calc R 1 1 . .
    C C2 0.4176(5) 0.7076(2) 0.2761(4) 0.0206(7) Uani d . 1 1 . .
    H H2A 0.4295 0.6597 0.3677 0.025 Uiso calc R 1 1 . .
    N N2 0.3889(4) 0.8933(2) 0.5892(4) 0.0318(7) Uani d . 1 1 . .
    C C3 0.3922(4) 0.8184(2) 0.2937(4) 0.0164(7) Uani d . 1 1 . .
    C C4 0.3754(4) 0.8896(2) 0.1569(4) 0.0198(7) Uani d . 1 1 . .
    H H4A 0.3575 0.9640 0.1682 0.024 Uiso calc R 1 1 . .
    C C5 0.3857(4) 0.8479(2) 0.0032(4) 0.0193(7) Uani d . 1 1 . .
    H H5A 0.3767 0.8941 -0.0898 0.023 Uiso calc R 1 1 . .
    C C6 0.3875(5) 0.8612(3) 0.4580(4) 0.0202(7) Uani d . 1 1 . .
loop_
    _atom_site_aniso_label
    _atom_site_aniso_U_11
    _atom_site_aniso_U_22
    _atom_site_aniso_U_33
    _atom_site_aniso_U_12
    _atom_site_aniso_U_13
    _atom_site_aniso_U_23
    Br1 0.0246(2) 0.01924(19) 0.01933(18) -0.00107(15) 0.01284(14) -0.00215(13)
    N1 0.0149(14) 0.0239(14) 0.0174(12) 0.0034(11) 0.0094(11) -0.0039(11)
    C1 0.024(2) 0.0189(17) 0.0243(17) 0.0035(14) 0.0111(15) -0.0006(14)
    C2 0.0201(18) 0.0237(17) 0.0206(16) 0.0045(14) 0.0106(14) 0.0037(14)
    N2 0.045(2) 0.0311(17) 0.0251(15) -0.0001(15) 0.0200(14) -0.0045(13)
    C3 0.0082(16) 0.0260(17) 0.0163(15) 0.0014(13) 0.0060(13) 0.0006(13)
    C4 0.0194(18) 0.0212(17) 0.0221(16) 0.0005(14) 0.0118(14) -0.0032(13)
    C5 0.0166(18) 0.0226(17) 0.0207(16) 0.0007(14) 0.0094(14) 0.0034(14)
    C6 0.0184(18) 0.0248(17) 0.0194(16) -0.0007(14) 0.0093(14) 0.0022(14)
_geom_special_details
;
 All esds (except the esd in the dihedral angle between two l.s. planes)
 are estimated using the full covariance matrix.  The cell esds are taken
 into account individually in the estimation of esds in distances, angles
 and torsion angles; correlations between esds in cell parameters are only
 used when they are defined by crystal symmetry.  An approximate (isotropic)
 treatment of cell esds is used for estimating esds involving l.s. planes.
;
loop_
    _geom_bond_atom_site_label_1
    _geom_bond_atom_site_label_2
    _geom_bond_site_symmetry_2
    _geom_bond_distance
    _geom_bond_publ_flag
    N1 C1 . 1.337(4) ?
    N1 C5 . 1.337(4) ?
    N1 H1 . 0.9003 ?
    C1 C2 . 1.381(4) ?
    C1 H1A . 0.9300 ?
    C2 C3 . 1.385(4) ?
    C2 H2A . 0.9300 ?
    N2 C6 . 1.138(4) ?
    C3 C4 . 1.387(4) ?
    C3 C6 . 1.453(4) ?
    C4 C5 . 1.384(4) ?
    C4 H4A . 0.9300 ?
    C5 H5A . 0.9300 ?
loop_
    _geom_angle_atom_site_label_1
    _geom_angle_atom_site_label_2
    _geom_angle_atom_site_label_3
    _geom_angle_site_symmetry_1
    _geom_angle_site_symmetry_3
    _geom_angle
    _geom_angle_publ_flag
    C1 N1 C5 . . 122.9(2) ?
    C1 N1 H1 . . 112.9 ?
    C5 N1 H1 . . 124.2 ?
    N1 C1 C2 . . 120.0(3) ?
    N1 C1 H1A . . 120.0 ?
    C2 C1 H1A . . 120.0 ?
    C1 C2 C3 . . 118.4(3) ?
    C1 C2 H2A . . 120.8 ?
    C3 C2 H2A . . 120.8 ?
    C2 C3 C4 . . 120.6(3) ?
    C2 C3 C6 . . 120.0(3) ?
    C4 C3 C6 . . 119.4(3) ?
    C5 C4 C3 . . 118.6(3) ?
    C5 C4 H4A . . 120.7 ?
    C3 C4 H4A . . 120.7 ?
    N1 C5 C4 . . 119.5(3) ?
    N1 C5 H5A . . 120.2 ?
    C4 C5 H5A . . 120.2 ?
    N2 C6 C3 . . 178.0(4) ?
loop_
    _geom_hbond_atom_site_label_D
    _geom_hbond_atom_site_label_H
    _geom_hbond_atom_site_label_A
    _geom_hbond_site_symmetry_A
    _geom_hbond_distance_DH
    _geom_hbond_distance_HA
    _geom_hbond_distance_DA
    _geom_hbond_angle_DHA
    N1 H1 Br1 3_665 0.90 2.26 3.133(2) 164
    C1 H1A Br1 . 0.93 2.88 3.615(2) 137
    C2 H2A Br1 3_666 0.93 2.77 3.645(2) 156
    C5 H5A N2 1_554 0.93 2.66 3.435(4) 142
_iucr_refine_instructions_details
;
TITL 1 in P2(1)/n
CELL 0.71073   7.3918  12.2587   8.1671  90.000 111.720  90.000
ZERR  4.00   0.0005   0.0004   0.0003   0.000   0.001   0.000
LATT  1
SYMM 0.5-X, 0.5+Y, 0.5-Z
SFAC C H N BR
UNIT 24 20 8 4
L.S. 15
BOND $H
FMAP 2
PLAN 20
acta
EQIV $1 -x+1, -y+1, -z
EQIV $2 -x+1, -y+1, -z+1
EQIV $3 x, y, -1+z
htab N1 Br1_$1
HTAB C1 Br1
HTAB C2 Br1_$2
HTAB C5 N2_$3
MPLA C1 C2 C3 C4 C5 N1
MPLA C6 N2
WGHT    0.025500
FVAR       0.66499
BR1   4    0.610854    0.411493    0.325166    11.00000    0.02464    0.01924 =
         0.01933   -0.00215    0.01284   -0.00107
N1    3    0.408745    0.740503   -0.010718    11.00000    0.01495    0.02391 =
         0.01741   -0.00395    0.00940    0.00344
AFIX   3
H1    2    0.416045    0.707863   -0.106828    11.00000   -1.20000
AFIX   0
C1    1    0.424882    0.670207    0.119138    11.00000    0.02411    0.01890 =
         0.02433   -0.00063    0.01107    0.00351
AFIX  43
H1A   2    0.441001    0.596161    0.103788    11.00000   -1.20000
AFIX   0
C2    1    0.417594    0.707639    0.276063    11.00000    0.02010    0.02370 =
         0.02056    0.00367    0.01055    0.00451
AFIX  43
H2A   2    0.429452    0.659665    0.367682    11.00000   -1.20000
AFIX   0
N2    3    0.388928    0.893282    0.589228    11.00000    0.04526    0.03106 =
         0.02508   -0.00450    0.02002   -0.00006
C3    1    0.392195    0.818372    0.293688    11.00000    0.00819    0.02598 =
         0.01627    0.00063    0.00599    0.00137
C4    1    0.375382    0.889640    0.156857    11.00000    0.01944    0.02124 =
         0.02211   -0.00318    0.01176    0.00047
AFIX  43
H4A   2    0.357526    0.963951    0.168201    11.00000   -1.20000
AFIX   0
C5    1    0.385728    0.847883    0.003178    11.00000    0.01662    0.02258 =
         0.02074    0.00341    0.00942    0.00070
AFIX  43
H5A   2    0.376744    0.894138   -0.089772    11.00000   -1.20000
AFIX   0
C6    1    0.387531    0.861164    0.458034    11.00000    0.01836    0.02484 =
         0.01942    0.00219    0.00929   -0.00069
HKLF 4
REM  1 in P2(1)/n
REM R1 =  0.0316 for   1296 Fo > 4sig(Fo)  and  0.0402 for all   1579 data
REM     82 parameters refined using      0 restraints
END
WGHT      0.0254      0.0000
REM Highest difference peak  0.567,  deepest hole -0.924,  1-sigma level  0.117
Q1    1   0.5729  0.3388  0.2858  11.00000  0.05    0.57
Q2    1   0.6437  0.4873  0.3666  11.00000  0.05    0.49
Q3    1   0.7586  0.3860  0.2562  11.00000  0.05    0.48
Q4    1   0.5787  0.4862  0.2944  11.00000  0.05    0.46
Q5    1   0.4528  0.3931  0.3711  11.00000  0.05    0.45
Q6    1   0.4117  0.6840  0.1951  11.00000  0.05    0.36
Q7    1   0.1870  0.9172  0.3303  11.00000  0.05    0.36
Q8    1   0.3280  0.9119  0.4615  11.00000  0.05    0.36
Q9    1   0.3975  0.8429  0.2267  11.00000  0.05    0.36
Q10   1   0.4258  0.7213  0.0825  11.00000  0.05    0.35
Q11   1   0.6106  0.7662  0.3222  11.00000  0.05    0.34
Q12   1   0.5791  0.4040  0.1691  11.00000  0.05    0.34
Q13   1   0.3834  0.8703  0.0978  11.00000  0.05    0.33
Q14   1   0.3635  0.7627  0.2665  11.00000  0.05    0.33
Q15   1   0.3794  0.9468  0.5984  11.00000  0.05    0.31
Q16   1   0.8168  0.4135  0.4267  11.00000  0.05    0.31
Q17   1   0.5903  0.4547  0.1839  11.00000  0.05    0.31
Q18   1   0.5848  0.7000 -0.1615  11.00000  0.05    0.30
Q19   1   0.6341  0.3906  0.4798  11.00000  0.05    0.30
Q20   1   0.3718  0.8049  0.6932  11.00000  0.05    0.30
;
data_global
_journal_date_recd_electronic     2012-04-27
_journal_date_accepted     2012-05-16
_journal_name_full     'Acta Crystallographica, Section E'
_journal_year     2012
_journal_volume     68
_journal_issue      6
_journal_page_first     o1825
_journal_page_last     o1825
_journal_paper_category     QO
_journal_paper_doi     10.1107/S160053681202209X
_journal_coeditor_code     MW2067
_publ_contact_author_name     'Wen-Ni Zheng (Dr)'
_publ_contact_author_address
;
College of Chemistry and Chemical Engineering,
Southeast UniVersity,
Nanjing 210096,
People's Republic of China
;
_publ_contact_author_email     chenxinyuanseu@yahoo.com.cn
_publ_contact_author_fax     '862552090598'
_publ_contact_author_phone     '862552090598'
_publ_section_title
;
4-Cyanopyridinium bromide
;
loop_
    _publ_author_name
    _publ_author_footnote
    _publ_author_address
    'Zheng, Wen-Ni' .
;
College of Chemistry and Chemical Engineering,
Southeast University,
Nanjing 210096,
People's Republic of China
;
