# Supplementary material for: 4-Cyano­pyridinium bromide
Source: Acta Crystallogr Sect E Struct Rep Online. 2012 May 19;68(Pt 6):o1825. doi: 10.1107/S160053681202209X (PMC3379399; doi:10.1107/S160053681202209X)
Supplement: Supplementary file 2 [file e-68-o1825-Isup2.hkl]

# 
# h,k,l, Fc-squared, Fo-squared, sigma(Fo-squared) and status flag 
# 
data_I
_shelx_title ' 1 in P2(1)/n' 
_shelx_refln_list_code          4 
_shelx_F_calc_maximum      138.65 
_exptl_crystal_F_000       360.00 
_reflns_d_resolution_high  0.7698 
 
loop_ 
 _symmetry_equiv_pos_as_xyz 
 'x, y, z' 
 '-x+1/2, y+1/2, -z+1/2' 
 '-x, -y, -z' 
 'x-1/2, -y-1/2, z-1/2' 
 
_cell_length_a     7.3918 
_cell_length_b    12.2587 
_cell_length_c     8.1671 
_cell_angle_alpha  90.000 
_cell_angle_beta  111.720 
_cell_angle_gamma  90.000 
 
_shelx_F_squared_multiplier     1.000 
 
loop_ 
 _refln_index_h 
 _refln_index_k 
 _refln_index_l 
 _refln_F_squared_calc 
 _refln_F_squared_meas 
 _refln_F_squared_sigma 
 _refln_observed_status 
   2   0   0     4176.56     3850.75     33.43 o 
   4   0   0    19222.45    22026.64    567.66 o 
   6   0   0     3180.92     3468.65    184.10 o 
   8   0   0     1236.67     1145.45    120.59 o 
   1   1   0     2312.57     2215.18     35.36 o 
   3   1   0      209.31      189.56     13.76 o 
   4   1   0     2564.52     2688.40    234.47 o 
   5   1   0     1485.34     1656.03     42.64 o 
   6   1   0     1906.50     2083.08     91.98 o 
   7   1   0        6.02       18.14     16.31 o 
   8   1   0      806.30      711.86     64.21 o 
   0   2   0      151.57      148.21      9.08 o 
   1   2   0      587.66      592.73      9.70 o 
   2   2   0      229.31      255.13     18.86 o 
   3   2   0     2157.50     1825.24     62.98 o 
   4   2   0      227.72      240.55     25.23 o 
   5   2   0        6.29       17.84     15.53 o 
   6   2   0       28.60       67.03     51.20 o 
   7   2   0      453.89      548.24     42.70 o 
   8   2   0      145.59      160.56     41.27 o 
   1   3   0       39.09       53.58      6.92 o 
   2   3   0    13362.98    12433.46    310.76 o 
   3   3   0      316.17      307.43     24.52 o 
   4   3   0      293.36      321.08     29.36 o 
   5   3   0       36.95       44.34     13.70 o 
   6   3   0     2864.13     3055.39    173.89 o 
   7   3   0      104.60      128.72     36.75 o 
   8   3   0      269.28      287.58     78.45 o 
   0   4   0    12625.05    12828.11    306.96 o 
   1   4   0     2145.35     2246.46     44.68 o 
   2   4   0      125.03      124.85      7.79 o 
   3   4   0     2256.19     2365.99     40.42 o 
   4   4   0     3959.06     4332.39    149.54 o 
   5   4   0      581.22      631.39     32.14 o 
   6   4   0      235.30      264.10     39.66 o 
   7   4   0     1215.40     1227.99     94.60 o 
   8   4   0      641.77      573.83     75.45 o 
   1   5   0     1258.10     1253.64     21.13 o 
   2   5   0       59.64       51.13     11.85 o 
   3   5   0      842.46      811.06     35.37 o 
   4   5   0       27.24       43.16     12.53 o 
   5   5   0     1382.01     1446.35     55.62 o 
   6   5   0       16.00       44.98     21.06 o 
   7   5   0       85.66      104.40     38.94 o 
   8   5   0       18.64       50.37     29.65 o 
   0   6   0     7258.30     6766.53    269.58 o 
   1   6   0      230.80      252.25     10.91 o 
   2   6   0      146.39      139.21      9.90 o 
   3   6   0      251.69      269.60     14.07 o 
   4   6   0     3245.66     3092.72    121.65 o 
   5   6   0        3.09       35.16     19.45 o 
   6   6   0      381.22      409.95     56.78 o 
   7   6   0       12.22        3.96     15.82 o 
   8   6   0      367.72      330.01     69.20 o 
   1   7   0     4624.82     4849.05     66.38 o 
   2   7   0     3626.45     3672.85     53.05 o 
   3   7   0     1077.45     1043.12     31.61 o 
   4   7   0      144.35      139.19     16.56 o 
   5   7   0     2475.87     2480.67     88.14 o 
   6   7   0      892.03      897.22     75.39 o 
   7   7   0        7.63       18.00     19.61 o 
   8   7   0      107.50       83.06     37.75 o 
   0   8   0       92.57       94.27     18.21 o 
   1   8   0     2655.68     2802.80     47.24 o 
   2   8   0       22.27       21.54      7.43 o 
   3   8   0     3731.08     3788.44     66.29 o 
   4   8   0       31.42       34.36     15.27 o 
   5   8   0      247.00      234.38     41.86 o 
   6   8   0       42.06       49.51     28.80 o 
   7   8   0     1315.10     1231.58    119.10 o 
   1   9   0      167.93      169.58     13.40 o 
   2   9   0     3208.18     3268.14     61.53 o 
   3   9   0       54.41       66.98     20.18 o 
   4   9   0      314.32      304.21     44.32 o 
   5   9   0      171.80      165.57     41.87 o 
   6   9   0      708.15      657.64     76.26 o 
   7   9   0        0.18       23.53     19.14 o 
   0  10   0     2370.58     2569.59     90.24 o 
   1  10   0      827.43      855.51     28.07 o 
   2  10   0       48.23       51.78     15.63 o 
   3  10   0     1079.15     1086.58     54.32 o 
   4  10   0     1141.92     1056.32     62.27 o 
   5  10   0       86.65       76.28     25.99 o 
   6  10   0      113.96      115.26     35.26 o 
   1  11   0     1706.40     1858.30     60.59 o 
   2  11   0       51.54       63.49     19.39 o 
   3  11   0      517.14      508.33     49.61 o 
   4  11   0       34.76       29.58     13.14 o 
   5  11   0     1060.76      977.55     84.65 o 
   6  11   0        5.46        9.77     12.08 o 
   0  12   0     2501.11     2917.62    260.35 o 
   1  12   0       67.33       77.42     19.60 o 
   2  12   0      107.66       99.41     33.71 o 
   3  12   0       92.89       84.09     21.26 o 
   4  12   0     1157.79     1115.44     90.74 o 
   5  12   0       11.92       17.75     13.71 o 
   1  13   0      651.54      731.45     62.44 o 
   2  13   0     1561.30     1638.48    117.80 o 
   3  13   0      179.26      177.70     37.83 o 
   4  13   0      158.28      135.16     36.85 o 
   5  13   0      427.94      398.11     74.56 o 
   0  14   0       18.70       15.63     23.18 o 
   1  14   0      752.74      918.21     73.08 o 
   2  14   0        0.50        1.13     11.35 o 
   3  14   0     1113.97     1242.74    216.81 o 
   4  14   0        5.42        2.81     13.46 o 
   2  15   0      650.33      596.35    105.22 o 
  -9   0   1       99.87       76.04     35.44 o 
  -7   0   1     1557.76     1924.72    151.43 o 
  -5   0   1        1.26       12.65     27.52 o 
  -3   0   1     4133.88     4022.76     60.91 o 
  -1   0   1      281.45      259.13     21.01 o 
   1   0   1     3067.51     3296.34     41.27 o 
   3   0   1      377.46      338.79     21.78 o 
   5   0   1     1500.95     1577.04     72.90 o 
   7   0   1      341.65      347.19     65.51 o 
  -9   1   1      154.17      151.67     46.66 o 
  -8   1   1      909.18      972.18     75.51 o 
  -7   1   1        1.07       27.66     16.11 o 
  -6   1   1     1380.20     1560.42     57.22 o 
  -5   1   1      630.88      702.82     33.56 o 
  -4   1   1     1938.32     2039.65     78.22 o 
  -3   1   1      216.37      216.96     19.35 o 
  -2   1   1     8325.30     7272.37    132.38 o 
  -1   1   1       41.24       70.50      4.59 o 
   0   1   1     1134.64     1034.58     10.25 o 
   1   1   1       13.30       19.35      4.10 o 
   2   1   1     6772.81     6946.03     98.61 o 
   3   1   1      345.79      320.42     19.99 o 
   4   1   1       73.51       73.43     14.70 o 
   5   1   1       20.25       37.99     16.18 o 
   6   1   1     1846.30     1893.14     59.56 o 
   7   1   1      170.86      172.61     36.67 o 
   8   1   1       23.88       35.69     18.92 o 
  -9   2   1      126.84       98.95     35.37 o 
  -8   2   1      602.51      529.73     60.74 o 
  -7   2   1      397.21      426.04     41.10 o 
  -6   2   1     1597.31     1790.36     64.79 o 
  -5   2   1      367.14      464.19     33.92 o 
  -4   2   1     4731.88     5158.80     97.81 o 
  -3   2   1     4314.32     4570.71     97.30 o 
  -2   2   1     1159.84     1093.40     28.04 o 
  -1   2   1       13.77       32.95      7.12 o 
   1   2   1     7097.52     6733.99    132.05 o 
   2   2   1      401.37      385.34      9.63 o 
   3   2   1     1339.78     1331.23     73.88 o 
   4   2   1     3979.20     3843.41    222.11 o 
   5   2   1      577.67      573.89     38.31 o 
   6   2   1        0.37       12.92     15.20 o 
   7   2   1      508.60      497.31     57.51 o 
   8   2   1      867.21      768.48     76.69 o 
  -9   3   1      364.45      332.30     78.13 o 
  -8   3   1       28.88       30.41     22.02 o 
  -7   3   1      567.57      550.99     43.68 o 
  -6   3   1      303.27      356.45     42.85 o 
  -5   3   1     4658.37     4978.13    191.26 o 
  -4   3   1       46.75       80.12     18.43 o 
  -3   3   1      283.22      313.94     17.43 o 
  -2   3   1      252.49      252.15      8.07 o 
   0   3   1      216.91      222.47      5.35 o 
   1   3   1     1342.32     1297.91     38.48 o 
   2   3   1        3.09       10.17      3.59 o 
   3   3   1     6912.01     6689.18    277.38 o 
   4   3   1       12.06       48.57     17.60 o 
   5   3   1     2057.58     2036.20    133.39 o 
   6   3   1       48.24       46.50     18.75 o 
   7   3   1      490.86      509.58     66.47 o 
   8   3   1        1.20       28.66     23.22 o 
  -8   4   1        7.00       28.48     28.68 o 
  -7   4   1      380.05      385.39     46.60 o 
  -6   4   1     1515.55     1667.44     76.24 o 
  -5   4   1      278.92      363.13     34.75 o 
  -4   4   1     1186.80     1204.77     35.06 o 
  -3   4   1     2922.68     2890.95     49.90 o 
  -2   4   1     3690.57     3510.23     50.18 o 
  -1   4   1       52.97       60.34      7.52 o 
   0   4   1     7056.98     7039.63     72.03 o 
   1   4   1     4720.86     4802.20    155.49 o 
   2   4   1      456.01      491.29     37.39 o 
   3   4   1      389.04      339.62     29.20 o 
   4   4   1     3056.30     2860.18    145.41 o 
   5   4   1      899.88      867.00     54.23 o 
   6   4   1       29.93       53.35     27.01 o 
   7   4   1      314.14      349.69     60.45 o 
   8   4   1      324.17      330.76     61.91 o 
  -8   5   1      801.30      815.24     87.76 o 
  -7   5   1        4.71       38.35     25.79 o 
  -6   5   1      519.17      552.80     43.24 o 
  -5   5   1      889.25      957.05     37.48 o 
  -4   5   1     3020.03     3137.39     71.06 o 
  -3   5   1      146.76      194.77     18.84 o 
  -2   5   1     5260.58     5259.88     82.76 o 
  -1   5   1     1695.23     1740.53     23.19 o 
   0   5   1     1886.19     1828.21     45.90 o 
   1   5   1      998.58     1010.37     21.33 o 
   2   5   1     6726.87     7009.56    108.50 o 
   3   5   1      332.94      327.47     16.06 o 
   4   5   1       12.65       16.29      5.14 o 
   5   5   1      389.30      432.14     49.04 o 
   6   5   1     1613.45     1732.32    131.63 o 
   7   5   1       10.46       41.72     29.85 o 
   8   5   1       38.25       28.77     19.07 o 
  -8   6   1        2.12       15.99     23.11 o 
  -7   6   1     1872.82     1939.09    137.54 o 
  -6   6   1      120.28      147.26     38.02 o 
  -5   6   1       59.64       62.48     18.51 o 
  -4   6   1      127.06      164.55     25.36 o 
  -3   6   1     8226.71     8417.76    123.75 o 
  -2   6   1      175.99      192.38     16.36 o 
  -1   6   1     1029.85     1084.33     22.89 o 
   0   6   1      496.43      501.09     13.58 o 
   1   6   1     7621.80     7316.72    259.41 o 
   2   6   1        6.90       19.16     15.15 o 
   3   6   1     2577.51     2609.65     66.03 o 
   4   6   1      202.49      238.90     47.29 o 
   5   6   1     1065.97     1066.90     63.90 o 
   6   6   1        2.87       26.75     19.11 o 
   7   6   1      909.94      861.79     90.80 o 
  -8   7   1      289.68      271.15     54.54 o 
  -7   7   1      116.65      133.51     39.35 o 
  -6   7   1      296.81      338.32     61.22 o 
  -5   7   1     2122.34     2085.24     62.19 o 
  -4   7   1      861.68      846.35     30.06 o 
  -3   7   1       15.37       26.06     11.27 o 
  -2   7   1     1673.39     1590.85     29.31 o 
  -1   7   1     4912.83     5057.69     79.42 o 
   0   7   1      574.98      516.48     16.07 o 
   1   7   1     1122.50     1101.29     28.35 o 
   2   7   1     2142.01     2073.98     51.67 o 
   3   7   1     1536.23     1509.53     46.34 o 
   4   7   1       27.58       31.52     22.74 o 
   5   7   1      875.19      886.10     69.63 o 
   6   7   1      750.71      793.42     82.65 o 
   7   7   1       54.61       58.05     22.25 o 
  -8   8   1      146.48      125.42     91.56 o 
  -7   8   1       16.22       15.22     22.84 o 
  -6   8   1      858.83      864.58     66.60 o 
  -5   8   1        1.44       24.28     19.77 o 
  -4   8   1     1383.52     1360.90     43.11 o 
  -3   8   1       73.22       77.44     17.95 o 
  -2   8   1     1257.07     1246.08     29.36 o 
  -1   8   1        7.64       11.57      5.82 o 
   0   8   1     3643.18     3680.76     90.08 o 
   1   8   1      180.75      180.11     10.40 o 
   2   8   1      265.27      252.72      7.70 o 
   3   8   1        1.34        9.48     14.16 o 
   4   8   1     2317.38     2372.02     81.73 o 
   5   8   1      162.67      180.90     43.75 o 
   6   8   1        3.12       12.67     19.06 o 
   7   8   1       15.50        7.36     15.01 o 
  -7   9   1      106.65      100.45     30.54 o 
  -6   9   1       50.62       52.84     22.69 o 
  -5   9   1     1564.10     1470.77     75.89 o 
  -4   9   1       30.63       46.45     18.14 o 
  -3   9   1       12.44       10.65      7.83 o 
  -2   9   1      181.16      184.28     19.29 o 
  -1   9   1     3912.96     4043.45    108.95 o 
   0   9   1       22.44       27.94      8.93 o 
   1   9   1      238.17      235.07     19.85 o 
   2   9   1      227.36      206.89     25.69 o 
   3   9   1     2470.51     2478.32     79.42 o 
   4   9   1        1.06       17.06     17.32 o 
   5   9   1      534.60      520.16     71.40 o 
   6   9   1       75.21       76.85     31.01 o 
  -7  10   1      256.21      226.64     47.85 o 
  -6  10   1      639.21      509.60     68.34 o 
  -5  10   1      121.89      100.47     35.42 o 
  -4  10   1      547.01      515.34     47.49 o 
  -3  10   1     1573.66     1580.83     46.75 o 
  -2  10   1      714.56      668.52     25.31 o 
  -1  10   1        3.47        3.17      9.72 o 
   0  10   1     1396.50     1493.16     84.07 o 
   1  10   1     2287.06     2382.06     83.97 o 
   2  10   1      149.83      149.27     31.28 o 
   3  10   1      206.52      221.49     43.94 o 
   4  10   1      899.79      859.12     54.35 o 
   5  10   1      745.03      693.80     76.46 o 
   6  10   1        0.87       14.92     21.05 o 
  -6  11   1      393.11      360.72     54.69 o 
  -5  11   1      113.73       96.87     25.60 o 
  -4  11   1     1177.27     1092.81     66.79 o 
  -3  11   1      148.18      124.69     27.69 o 
  -2  11   1     1979.04     1976.54     75.43 o 
  -1  11   1       26.07       39.30     11.80 o 
   0  11   1      650.76      702.54     34.52 o 
   1  11   1      169.41      162.02     33.78 o 
   2  11   1     2364.87     2496.98    130.85 o 
   3  11   1        4.51        5.95     10.69 o 
   4  11   1       40.55       32.11     19.60 o 
   5  11   1       27.05       19.00     16.74 o 
   6  11   1      907.63      797.34     80.26 o 
  -6  12   1      102.40       77.97     27.16 o 
  -5  12   1       11.50        4.58     21.01 o 
  -4  12   1      196.42      172.16     38.21 o 
  -3  12   1     1712.51     1702.28    125.41 o 
  -2  12   1      112.87      111.68     24.64 o 
  -1  12   1      410.65      411.66     23.41 o 
   0  12   1      369.01      484.99     74.98 o 
   1  12   1     1160.17     1294.93     76.89 o 
   2  12   1       39.18       54.35     16.93 o 
   3  12   1      547.56      510.41     52.63 o 
   4  12   1      261.92      254.94     47.67 o 
   5  12   1      222.47      213.29     47.76 o 
  -5  13   1      726.98      687.80     94.38 o 
  -4  13   1      260.40      288.76     71.43 o 
  -3  13   1       63.32       51.85     24.99 o 
  -2  13   1      314.42      350.77     47.01 o 
  -1  13   1      947.51     1114.75    121.55 o 
   0  13   1      127.57      116.27     28.23 o 
   1  13   1      275.82      282.26     36.80 o 
   2  13   1      391.08      430.72     51.60 o 
   3  13   1      347.93      364.10     62.21 o 
   4  13   1        1.95        3.47     13.68 o 
  -4  14   1      529.94      556.53     82.77 o 
  -3  14   1       14.59       35.81     20.67 o 
  -2  14   1      470.28      530.81     62.23 o 
  -1  14   1        1.45        2.31     14.88 o 
   0  14   1     1114.84     1460.41    134.57 o 
   1  14   1       56.04       47.15     31.73 o 
   2  14   1       98.15       70.42     36.27 o 
   3  14   1       14.36       11.65     15.59 o 
  -3  15   1        4.27        5.64     13.70 o 
  -2  15   1      231.51      284.89     84.82 o 
  -1  15   1      996.93     1207.39    121.44 o 
   0  15   1       24.25       25.28     21.84 o 
   1  15   1      174.66      139.28    100.61 o 
   2  15   1      149.63      134.78     91.11 o 
  -8   0   2       34.88       43.81     28.64 o 
  -6   0   2     3483.83     3938.66    175.01 o 
  -4   0   2       33.60       35.56     17.70 o 
   0   0   2     1804.80     1919.00     18.19 o 
   2   0   2     6886.15     7172.28     72.21 o 
   4   0   2     2284.36     2037.86     63.48 o 
   6   0   2      446.20      409.60     56.45 o 
   8   0   2      425.10      400.13     92.51 o 
  -9   1   2      209.07      194.54     41.94 o 
  -8   1   2      289.77      325.15     48.04 o 
  -7   1   2      775.53      839.77     58.13 o 
  -6   1   2        7.88       62.46     20.40 o 
  -5   1   2     2684.76     2973.47     73.99 o 
  -4   1   2     1787.28     1886.91     77.08 o 
  -3   1   2      632.69      616.47     17.74 o 
  -2   1   2       18.72       26.18      5.19 o 
  -1   1   2    10541.58     9338.42    180.25 o 
   0   1   2     3690.56     3706.77     47.86 o 
   1   1   2      186.30      196.35      6.99 o 
   2   1   2      516.42      542.72     15.42 o 
   3   1   2     4590.31     4379.60     82.45 o 
   4   1   2      554.58      506.06     23.41 o 
   5   1   2      486.38      405.08     45.12 o 
   6   1   2      266.00      261.05     33.64 o 
   7   1   2      599.67      561.33     75.15 o 
   8   1   2       15.81       26.98     25.92 o 
  -9   2   2      460.09      415.49     56.68 o 
  -8   2   2       10.00       48.62     22.54 o 
  -7   2   2      979.55     1089.03     66.90 o 
  -6   2   2     1122.73     1226.52     52.66 o 
  -5   2   2     1084.50     1191.65     41.79 o 
  -4   2   2      131.74      173.30     24.16 o 
  -3   2   2     7477.13     7812.46    151.18 o 
  -2   2   2     3697.26     3564.85    100.61 o 
  -1   2   2       38.43       32.72      5.59 o 
   0   2   2     1320.44     1280.04     18.82 o 
   1   2   2    10798.48     9685.49    560.59 o 
   2   2   2     1519.36     1517.00     38.07 o 
   3   2   2      622.41      600.52     23.88 o 
   4   2   2      812.75      767.61     40.07 o 
   5   2   2     2221.89     2028.00    172.15 o 
   6   2   2      109.51      115.76     34.56 o 
   7   2   2      446.32      377.97     55.44 o 
   8   2   2      179.82      111.09     38.83 o 
  -9   3   2        0.38       15.58     15.77 o 
  -8   3   2     1742.25     1889.30    117.95 o 
  -7   3   2       27.03       50.88     21.06 o 
  -6   3   2        2.56       14.34     16.07 o 
  -5   3   2       88.05      101.39     21.30 o 
  -4   3   2     8974.51     9412.82    222.04 o 
  -3   3   2       28.64       40.80      7.87 o 
  -2   3   2     1055.47      981.03     23.51 o 
  -1   3   2      930.75      958.86     44.43 o 
   1   3   2       65.39       69.40      5.87 o 
   2   3   2     3943.58     3898.64     74.03 o 
   3   3   2      305.44      316.21     16.27 o 
   4   3   2     2129.35     2128.93    112.88 o 
   5   3   2       75.69      104.48     28.62 o 
   6   3   2     1527.39     1602.03    171.88 o 
   7   3   2       23.70       27.63     21.11 o 
  -9   4   2      245.72      244.71     66.21 o 
  -8   4   2       58.67       77.04     28.73 o 
  -7   4   2      724.02      729.85     53.72 o 
  -6   4   2     1531.22     1617.90     69.36 o 
  -5   4   2      399.92      433.69     34.67 o 
  -4   4   2        5.01       15.21     10.31 o 
  -3   4   2     2929.35     2848.77     63.07 o 
  -2   4   2     5789.83     5505.74    133.26 o 
  -1   4   2       24.65       19.94      2.80 o 
   0   4   2      570.48      521.89      8.67 o 
   1   4   2     3197.75     2991.97     59.92 o 
   2   4   2     2774.47     2863.93     55.01 o 
   3   4   2       89.21       66.39     15.07 o 
   4   4   2      915.96      897.38     65.17 o 
   5   4   2      982.98     1020.49     84.26 o 
   6   4   2      184.66      203.86     49.62 o 
   7   4   2      126.53      125.63     37.62 o 
  -8   5   2      201.39      158.63     42.86 o 
  -7   5   2      433.68      464.94     66.38 o 
  -6   5   2       82.88      108.91     28.63 o 
  -5   5   2     2510.59     2592.63     56.66 o 
  -4   5   2      479.95      481.17     23.66 o 
  -3   5   2      159.71      135.51     15.00 o 
  -2   5   2      556.56      538.62     13.54 o 
  -1   5   2     6011.06     5338.64     37.76 o 
   0   5   2      386.47      380.97     10.25 o 
   1   5   2      133.89      133.63     16.97 o 
   2   5   2      434.25      452.06     34.56 o 
   3   5   2     3253.50     3339.06     96.26 o 
   4   5   2      144.96      174.84     39.22 o 
   5   5   2      359.67      378.34     61.95 o 
   6   5   2      184.90      181.86     43.10 o 
   7   5   2      505.24      499.71     77.29 o 
  -8   6   2        1.12        6.80     18.36 o 
  -7   6   2      109.48      100.41     32.24 o 
  -6   6   2     2811.07     2966.21    129.65 o 
  -5   6   2       13.22       28.15     18.29 o 
  -4   6   2      343.55      344.14     26.43 o 
  -3   6   2      305.57      306.95     17.74 o 
  -2   6   2     6249.09     5824.82    110.97 o 
  -1   6   2      127.31      117.89      9.24 o 
   0   6   2     1776.42     1754.44     51.21 o 
   1   6   2      350.67      355.01     14.94 o 
   2   6   2     3668.55     3806.75    120.83 o 
   3   6   2      129.16      128.16     31.45 o 
   4   6   2     1682.91     1801.06     81.91 o 
   5   6   2      103.61       89.98     31.01 o 
   6   6   2      603.89      642.47     81.74 o 
   7   6   2       90.52       71.48     27.22 o 
  -8   7   2      500.15      439.27     72.58 o 
  -7   7   2      506.81      478.34     63.10 o 
  -6   7   2        0.21       27.32     13.96 o 
  -5   7   2      812.72      827.31     36.83 o 
  -4   7   2     2020.50     1955.06     58.24 o 
  -3   7   2      525.79      543.82     31.11 o 
  -2   7   2       66.87       52.56     10.57 o 
  -1   7   2     2043.83     2015.70     28.99 o 
   0   7   2     3122.84     3069.11    117.00 o 
   1   7   2       44.92       49.62      7.57 o 
   2   7   2      351.08      327.96     22.17 o 
   3   7   2     1053.54     1056.71     46.61 o 
   4   7   2     1275.33     1313.21     58.30 o 
   5   7   2        7.01       14.40     17.98 o 
   6   7   2      314.25      336.45     68.42 o 
   7   7   2      159.45      136.71     34.12 o 
  -8   8   2        5.31       26.89     23.59 o 
  -7   8   2      505.78      456.87     58.49 o 
  -6   8   2      276.11      258.06     46.71 o 
  -5   8   2      520.66      498.16     37.39 o 
  -4   8   2      280.46      279.51     32.56 o 
  -3   8   2     2494.99     2404.32     46.83 o 
  -2   8   2      302.52      298.30     17.54 o 
  -1   8   2       47.91       54.26     13.88 o 
   0   8   2     1186.27     1244.00     51.12 o 
   1   8   2     2379.75     2362.13     38.56 o 
   2   8   2        2.05        5.89     11.07 o 
   3   8   2       42.64       42.69     15.15 o 
   4   8   2      566.81      573.49     63.24 o 
   5   8   2      611.51      638.12     58.67 o 
   6   8   2      116.46      119.58     37.91 o 
  -7   9   2        7.09       12.91     16.54 o 
  -6   9   2      141.50      115.59     41.21 o 
  -5   9   2      119.43      122.19     31.71 o 
  -4   9   2     3960.32     4015.47    182.38 o 
  -3   9   2       49.31       53.15     15.36 o 
  -2   9   2     2199.73     2183.40     59.61 o 
  -1   9   2       52.27       48.82     13.24 o 
   0   9   2     2934.58     3233.52    147.57 o 
   1   9   2       89.73       85.94      9.82 o 
   2   9   2     3577.49     3673.04    129.90 o 
   3   9   2        3.91        7.57     14.55 o 
   4   9   2      240.81      251.98     38.70 o 
   5   9   2        3.91       21.88     19.88 o 
   6   9   2     1162.65     1090.11     83.45 o 
  -7  10   2      100.84       85.21     39.61 o 
  -6  10   2     1846.63     1717.74    168.58 o 
  -5  10   2      584.49      535.33     57.39 o 
  -4  10   2      547.60      484.22     39.59 o 
  -3  10   2     1041.75     1034.52     37.48 o 
  -2  10   2     2790.62     2788.35     77.00 o 
  -1  10   2      510.73      525.13     25.17 o 
   0  10   2     2016.10     2266.14    118.54 o 
   1  10   2     2071.10     2154.42     68.84 o 
   2  10   2      851.13      830.23     36.92 o 
   3  10   2        2.06        0.46     11.83 o 
   4  10   2     1274.95     1238.11     83.10 o 
   5  10   2      744.14      685.56     63.79 o 
   6  10   2       26.90       42.26     24.92 o 
  -6  11   2       37.77       53.72     35.23 o 
  -5  11   2      607.49      610.31     78.54 o 
  -4  11   2       26.76       25.38     37.18 o 
  -3  11   2      694.57      662.35     33.69 o 
  -2  11   2       96.22       74.74     21.15 o 
  -1  11   2     2293.53     2664.11     68.79 o 
   0  11   2        5.59        7.20      7.07 o 
   1  11   2       88.47       84.88     17.88 o 
   2  11   2       12.31       24.21     18.07 o 
   3  11   2     1703.81     1692.10    110.09 o 
   4  11   2       14.43       17.80     15.44 o 
   5  11   2       43.11       45.16     20.23 o 
  -6  12   2      480.30      431.76    117.05 o 
  -5  12   2       64.40       66.14     33.38 o 
  -4  12   2       10.26       16.48     19.62 o 
  -3  12   2       45.59       53.93     25.33 o 
  -2  12   2     1476.78     1566.98     77.37 o 
  -1  12   2       39.62       35.93     17.18 o 
   0  12   2      384.54      406.15     41.80 o 
   1  12   2      107.01      105.04     39.14 o 
   2  12   2     1002.70     1018.02     65.94 o 
   3  12   2        0.32       -0.17     14.38 o 
   4  12   2      702.61      685.95     67.02 o 
  -5  13   2      395.33      395.06     84.36 o 
  -4  13   2      884.58      920.96    105.09 o 
  -3  13   2      121.27      109.67     38.36 o 
  -2  13   2      124.72      130.47     69.03 o 
  -1  13   2      962.94     1111.27     89.15 o 
   0  13   2     1384.71     1427.05    164.31 o 
   1  13   2        6.42       13.70     17.73 o 
   2  13   2      588.67      710.10    156.93 o 
   3  13   2      690.37      615.40     82.25 o 
   4  13   2      407.71      269.88    107.90 o 
  -4  14   2        0.16        0.70     18.44 o 
  -3  14   2      929.67      947.18     98.26 o 
  -2  14   2       20.14       18.58     15.48 o 
  -1  14   2      155.45      188.33     41.10 o 
   0  14   2        0.13        2.82     18.46 o 
   1  14   2     1459.49     1551.50    136.15 o 
   2  14   2       64.79       32.02     27.54 o 
   3  14   2        2.06        4.10     11.33 o 
  -3  15   2       60.91       68.95     37.00 o 
  -2  15   2      110.48       92.40     24.04 o 
  -1  15   2       80.95       75.57     49.57 o 
   0  15   2      380.82      487.39     63.61 o 
   1  15   2       35.45       45.32     30.62 o 
  -9   0   3     1218.47     1250.91    136.65 o 
  -7   0   3       14.84       27.45     26.68 o 
  -5   0   3     6498.27     6969.62    178.40 o 
  -3   0   3     2099.77     2176.26     62.43 o 
  -1   0   3     9923.91     9363.81    106.22 o 
   1   0   3     6806.94     6650.69     74.44 o 
   3   0   3     1172.23     1179.30     49.38 o 
   5   0   3     2885.85     2615.80    184.24 o 
   7   0   3        0.01       -5.77     38.51 o 
  -9   1   3       44.67       47.37     24.68 o 
  -8   1   3     1145.35     1151.15     80.06 o 
  -7   1   3     1101.42     1152.08     74.59 o 
  -6   1   3      268.29      316.20     38.45 o 
  -5   1   3       48.15       75.18     18.58 o 
  -4   1   3     6506.78     6907.80     98.76 o 
  -3   1   3     4236.15     4523.43     58.72 o 
  -2   1   3      171.72      181.19      6.93 o 
  -1   1   3     1698.13     1750.05     17.91 o 
   0   1   3     8178.10     7763.85     75.65 o 
   1   1   3     2122.39     2141.97     23.16 o 
   2   1   3      802.73      764.45     23.46 o 
   3   1   3     1855.81     1829.55     49.15 o 
   4   1   3     1797.81     1614.97     59.02 o 
   5   1   3       73.66       93.21     24.76 o 
   6   1   3      354.00      345.32     55.09 o 
   7   1   3      507.55      445.93     81.34 o 
  -9   2   3      127.12      117.86     26.39 o 
  -8   2   3      314.85      344.21     47.81 o 
  -7   2   3      186.90      253.32     43.13 o 
  -6   2   3     3348.59     3737.54    112.74 o 
  -5   2   3      209.86      220.90     26.41 o 
  -4   2   3       21.21       28.34     11.21 o 
  -3   2   3      684.92      725.49     20.41 o 
  -2   2   3     9702.75     9906.93     92.79 o 
  -1   2   3        7.26       14.01      3.93 o 
   0   2   3      878.61      908.09      9.86 o 
   1   2   3      371.93      373.54     12.97 o 
   2   2   3     4183.49     4149.46    106.04 o 
   3   2   3        1.94       15.02     14.12 o 
   4   2   3      606.00      530.85     29.49 o 
   5   2   3       91.26       85.56     27.45 o 
   6   2   3      613.03      527.43     62.16 o 
   7   2   3        1.16        4.38     16.21 o 
  -9   3   3       70.77       52.78     22.78 o 
  -8   3   3       11.82       21.89     18.48 o 
  -7   3   3     1702.24     1793.82     99.39 o 
  -6   3   3        1.52       55.16     22.83 o 
  -5   3   3     1298.62     1351.69     51.69 o 
  -4   3   3       46.75       46.10     12.32 o 
  -3   3   3     2459.76     2138.72    132.28 o 
  -2   3   3       70.45       72.75     12.21 o 
  -1   3   3     3760.95     3798.80     35.33 o 
   0   3   3        0.96        8.38      4.85 o 
   1   3   3      582.62      560.28     23.43 o 
   2   3   3       12.96       32.32     10.33 o 
   3   3   3     2087.77     2041.50     50.55 o 
   4   3   3        0.44       24.73     17.46 o 
   5   3   3       15.63       19.46     20.42 o 
   6   3   3        0.88       18.91     15.86 o 
   7   3   3      394.39      345.04     97.60 o 
  -9   4   3      346.48      306.17     65.44 o 
  -8   4   3      357.28      311.61     62.29 o 
  -7   4   3      211.78      251.09     37.25 o 
  -6   4   3     2523.37     2569.29     79.53 o 
  -5   4   3      814.52      812.59     31.34 o 
  -4   4   3      145.22      162.94     20.20 o 
  -3   4   3     1246.44     1137.64     45.47 o 
  -2   4   3     7771.52     7587.21    120.53 o 
  -1   4   3      261.48      209.06     17.28 o 
   0   4   3      245.78      230.37      7.40 o 
   1   4   3      924.10      962.57     40.18 o 
   2   4   3     4302.69     4674.39    155.16 o 
   3   4   3       33.14       39.47     12.68 o 
   4   4   3      565.39      599.98     42.33 o 
   5   4   3      263.54      308.60     49.91 o 
   6   4   3      656.35      591.35     68.43 o 
   7   4   3        0.67        3.02     16.43 o 
  -9   5   3       11.03       16.21     16.48 o 
  -8   5   3     1400.28     1282.15    125.93 o 
  -7   5   3      190.26      173.75     40.52 o 
  -6   5   3      386.92      389.29     36.12 o 
  -5   5   3        1.93       20.35     14.37 o 
  -4   5   3     6703.27     6745.35    250.44 o 
  -3   5   3     1072.79      944.45     86.66 o 
  -2   5   3       40.20       32.56     20.06 o 
  -1   5   3      335.12      307.12     20.76 o 
   0   5   3     8159.77     7796.16    223.94 o 
   1   5   3      712.20      681.57     30.65 o 
   2   5   3      684.10      682.52     26.53 o 
   3   5   3      745.08      759.02     40.65 o 
   4   5   3     2210.28     2369.07    127.19 o 
   5   5   3        5.46       32.50     21.91 o 
   6   5   3      363.99      350.43     57.82 o 
   7   5   3      148.05      114.09     33.55 o 
  -8   6   3       32.57       42.61     28.95 o 
  -7   6   3       17.30       18.13     13.75 o 
  -6   6   3      317.94      307.90     51.61 o 
  -5   6   3     2627.82     2593.26    121.91 o 
  -4   6   3        1.47       16.72     12.12 o 
  -3   6   3      943.21      811.90     23.23 o 
  -2   6   3      514.07      538.26     26.69 o 
  -1   6   3     3893.91     3816.64    132.55 o 
   0   6   3       65.22       61.51      9.95 o 
   1   6   3     3431.33     3476.66    126.00 o 
   2   6   3      153.59      162.25     31.12 o 
   3   6   3      488.79      500.57     39.50 o 
   4   6   3        2.66       33.74     25.06 o 
   5   6   3     1615.94     1678.92    190.19 o 
   6   6   3       47.47       51.16     28.94 o 
  -8   7   3      336.72      274.56     58.77 o 
  -7   7   3      376.29      330.50     48.36 o 
  -6   7   3      219.12      235.96     40.87 o 
  -5   7   3       55.52       65.54     15.20 o 
  -4   7   3     2129.87     1989.48     67.13 o 
  -3   7   3     1431.30     1320.77     42.81 o 
  -2   7   3       33.81       28.22      6.06 o 
  -1   7   3      810.38      745.45     21.47 o 
   0   7   3     3740.36     3718.61     94.32 o 
   1   7   3      710.75      685.28     30.15 o 
   2   7   3      307.21      292.56     30.72 o 
   3   7   3     1120.24     1202.62     73.63 o 
   4   7   3     1234.83     1331.96    108.58 o 
   5   7   3        0.75        9.76     19.58 o 
   6   7   3      435.23      424.21     72.00 o 
  -8   8   3      295.00      263.19     70.13 o 
  -7   8   3       22.83       25.33     17.72 o 
  -6   8   3     1915.20     1836.99    113.85 o 
  -5   8   3      281.34      209.64     37.75 o 
  -4   8   3      298.92      287.93     23.79 o 
  -3   8   3      215.22      186.90     17.12 o 
  -2   8   3     6190.93     6165.08    126.58 o 
  -1   8   3      186.87      175.90      8.89 o 
   0   8   3       61.70       59.92     13.32 o 
   1   8   3      196.60      180.34     27.66 o 
   2   8   3     4724.64     5039.83    173.38 o 
   3   8   3       93.59      108.01     28.04 o 
   4   8   3      677.83      672.55     67.88 o 
   5   8   3       82.53       92.79     29.01 o 
   6   8   3      823.96      773.29     88.09 o 
  -7   9   3     1083.56     1033.15    114.84 o 
  -6   9   3      120.45      115.78     49.80 o 
  -5   9   3      284.07      270.35     39.46 o 
  -4   9   3      554.53      462.99     24.32 o 
  -3   9   3     2225.69     2160.64     60.65 o 
  -2   9   3      109.65       81.46     16.57 o 
  -1   9   3     1411.41     1432.91     48.28 o 
   0   9   3     1400.74     1517.84    100.97 o 
   1   9   3     1228.67     1283.57     54.99 o 
   2   9   3       13.60        7.89     15.05 o 
   3   9   3     1347.31     1410.14    109.65 o 
   4   9   3      683.51      643.35     64.28 o 
   5   9   3      156.57      145.74     38.08 o 
  -7  10   3        1.65       17.54     32.50 o 
  -6  10   3      567.58      597.42     75.04 o 
  -5  10   3      672.05      648.88     68.69 o 
  -4  10   3       40.03       36.18     15.04 o 
  -3  10   3      121.70      121.03     34.00 o 
  -2  10   3      733.22      752.24     35.36 o 
  -1  10   3     1029.56     1054.15     48.70 o 
   0  10   3      286.19      282.41     40.22 o 
   1  10   3      486.33      514.31     37.35 o 
   2  10   3      163.79      186.64     32.96 o 
   3  10   3      332.91      316.41     50.28 o 
   4  10   3      130.45      131.49     33.63 o 
   5  10   3      350.98      378.21     54.77 o 
  -6  11   3       13.13       29.79     23.71 o 
  -5  11   3      212.51      214.04     59.30 o 
  -4  11   3     2046.17     1998.34    162.80 o 
  -3  11   3      107.28       95.15     21.59 o 
  -2  11   3      183.12      167.05     31.58 o 
  -1  11   3      461.38      465.16     36.31 o 
   0  11   3     1666.57     1782.14    120.11 o 
   1  11   3        0.15        0.09     18.85 o 
   2  11   3      408.60      358.57     94.68 o 
   3  11   3      150.54      113.16     43.60 o 
   4  11   3      384.82      366.46    130.26 o 
  -6  12   3      287.00      240.73     63.94 o 
  -5  12   3     1491.59     1332.91    139.21 o 
  -4  12   3       48.93       30.85     27.17 o 
  -3  12   3     1193.05     1169.33     75.97 o 
  -2  12   3      358.40      355.34     38.26 o 
  -1  12   3      920.68     1004.36    106.42 o 
   0  12   3      113.68       93.92     28.01 o 
   1  12   3     1568.52     1635.86    115.36 o 
   2  12   3      132.77      110.65     59.47 o 
   3  12   3      121.38      101.92     39.28 o 
   4  12   3       40.13       34.42     28.12 o 
  -5  13   3      161.77      114.29     34.46 o 
  -4  13   3      322.50      334.14     48.44 o 
  -3  13   3      914.04      883.92     87.50 o 
  -2  13   3       14.94        8.95     16.34 o 
  -1  13   3      689.50      798.88     75.57 o 
   0  13   3      445.04      512.79     61.30 o 
   1  13   3      316.22      302.33     89.33 o 
   2  13   3       36.68       45.69     22.67 o 
   3  13   3      459.92      405.58    119.47 o 
  -4  14   3       20.88        6.80     11.53 o 
  -3  14   3       22.50       16.62     30.53 o 
  -2  14   3     1276.74     1519.62    188.76 o 
  -1  14   3        0.24        7.75     19.48 o 
   0  14   3       79.99       73.02     22.89 o 
   1  14   3       39.56       39.69     18.22 o 
   2  14   3      655.90      612.68     76.75 o 
  -2  15   3       48.12       46.70     36.39 o 
  -1  15   3      623.94      784.45    105.54 o 
   0  15   3      186.33      185.23    126.68 o 
  -8   0   4      877.36      910.17     99.89 o 
  -6   0   4     2828.13     2823.67    117.85 o 
  -4   0   4     1132.71     1138.47     39.39 o 
  -2   0   4     6696.54     7220.23     90.93 o 
   0   0   4      317.59      288.03     26.24 o 
   2   0   4     4186.05     4320.63    112.02 o 
   4   0   4       26.84       22.70     29.53 o 
   6   0   4      672.87      671.33    141.67 o 
  -9   1   4      139.18      117.48     29.20 o 
  -8   1   4      550.47      519.63     60.61 o 
  -7   1   4     1727.89     1765.25     95.10 o 
  -6   1   4      149.62      198.13     35.19 o 
  -5   1   4        2.95       13.78     14.39 o 
  -4   1   4     1595.16     1669.69     34.00 o 
  -3   1   4     4860.10     5164.84    148.35 o 
  -2   1   4       17.11        9.87      5.29 o 
  -1   1   4      597.93      569.94     15.26 o 
   0   1   4     1468.47     1385.06     23.94 o 
   1   1   4     3396.54     3269.52     59.92 o 
   2   1   4        9.84       27.11     12.70 o 
   3   1   4     1171.18     1173.62     40.35 o 
   4   1   4      397.25      372.65     27.32 o 
   5   1   4      467.64      433.15     44.88 o 
   6   1   4       30.96       16.76     14.43 o 
  -9   2   4      739.93      692.17     62.97 o 
  -8   2   4      457.88      453.48     59.60 o 
  -7   2   4      127.15      115.26     24.86 o 
  -6   2   4       94.76      125.08     25.27 o 
  -5   2   4     3554.01     3810.71     78.76 o 
  -4   2   4     1678.74     1868.40     38.85 o 
  -3   2   4       41.04       37.43      7.61 o 
  -2   2   4     1283.04     1292.57     31.53 o 
  -1   2   4     5856.00     5630.67    107.36 o 
   0   2   4     1175.09     1259.11     26.78 o 
   1   2   4     1009.16     1003.89     22.29 o 
   2   2   4     1559.37     1628.96     38.24 o 
   3   2   4     1908.33     1891.99     57.42 o 
   4   2   4       35.38       60.85     16.96 o 
   5   2   4      796.56      694.05     69.15 o 
   6   2   4      422.26      329.25     71.07 o 
  -9   3   4       22.81       25.63     20.74 o 
  -8   3   4      295.98      270.03     46.07 o 
  -7   3   4       19.98       21.97     18.96 o 
  -6   3   4     2688.64     2920.46    116.16 o 
  -5   3   4       51.71       93.29     24.48 o 
  -4   3   4     2874.53     3002.92     54.26 o 
  -3   3   4       82.04       67.99     14.16 o 
  -2   3   4     4463.94     4635.41    128.08 o 
  -1   3   4      119.47      113.21      6.85 o 
   0   3   4     7152.89     7085.45     89.65 o 
   1   3   4      258.59      258.68     17.61 o 
   2   3   4      649.29      658.57     19.40 o 
   3   3   4        0.39       17.55     11.28 o 
   4   3   4     3312.00     3241.87    177.17 o 
   5   3   4       80.77       70.82     23.03 o 
   6   3   4       20.53       19.86     15.60 o 
  -9   4   4      377.83      314.25     49.75 o 
  -8   4   4      294.90      271.12     43.73 o 
  -7   4   4       10.97       34.76     20.89 o 
  -6   4   4      313.87      331.21     33.67 o 
  -5   4   4     2481.27     2472.02     60.82 o 
  -4   4   4     1293.86     1310.64     32.30 o 
  -3   4   4      545.46      545.76     23.04 o 
  -2   4   4     1528.28     1494.97     51.31 o 
  -1   4   4     2743.53     2626.14     50.17 o 
   0   4   4     1169.81     1228.62     21.40 o 
   1   4   4     1637.51     1686.19     28.18 o 
   2   4   4     2229.76     2522.96    178.03 o 
   3   4   4      505.92      455.14     37.05 o 
   4   4   4       15.71       34.60     24.56 o 
   5   4   4      618.03      571.26     55.47 o 
   6   4   4      605.38      480.17     56.14 o 
  -9   5   4      100.62       76.29     40.39 o 
  -8   5   4       69.58       91.38     27.70 o 
  -7   5   4     1297.65     1250.20     84.54 o 
  -6   5   4      509.39      521.77     44.08 o 
  -5   5   4        0.90       12.91     14.35 o 
  -4   5   4      856.40      689.39     63.23 o 
  -3   5   4     4111.54     3950.64     85.43 o 
  -2   5   4       77.23       73.24     22.31 o 
  -1   5   4     1016.75      991.34     30.88 o 
   0   5   4      708.15      670.06     15.44 o 
   1   5   4     2333.07     2421.84     56.11 o 
   2   5   4        4.08       11.51      6.81 o 
   3   5   4     1245.69     1240.97     48.80 o 
   4   5   4       94.53       98.89     31.48 o 
   5   5   4      232.89      275.36     62.97 o 
   6   5   4        0.25       29.90     25.04 o 
  -8   6   4     1947.62     1750.82    167.44 o 
  -7   6   4       71.61       86.50     22.41 o 
  -6   6   4     1730.07     1616.16     79.33 o 
  -5   6   4       25.01       25.94      8.57 o 
  -4   6   4     2601.42     2342.42    159.90 o 
  -3   6   4       56.32       55.35     20.03 o 
  -2   6   4     5524.82     5377.63    128.49 o 
  -1   6   4      175.48      163.35     40.85 o 
   0   6   4      538.81      510.70     15.05 o 
   1   6   4        2.16        4.03      3.78 o 
   2   6   4     3202.03     3307.80    122.42 o 
   3   6   4       72.92       74.15     27.25 o 
   4   6   4        1.60        8.28     15.54 o 
   5   6   4       12.66       20.00     19.18 o 
   6   6   4      614.67      510.99    101.27 o 
  -8   7   4      306.47      237.44     62.33 o 
  -7   7   4     1422.73     1361.86    101.02 o 
  -6   7   4     1504.46     1580.25     81.43 o 
  -5   7   4      328.37      278.85     33.14 o 
  -4   7   4     2139.69     2073.37     78.26 o 
  -3   7   4     2200.59     2127.45     57.93 o 
  -2   7   4      882.64      852.27     31.49 o 
  -1   7   4     1411.61     1418.01     47.96 o 
   0   7   4     2647.83     2668.49     67.07 o 
   1   7   4      768.01      760.54     33.45 o 
   2   7   4       58.59       63.60     24.89 o 
   3   7   4      855.84      869.82     57.51 o 
   4   7   4      849.33      958.13     72.16 o 
   5   7   4       61.55       64.25     23.98 o 
  -8   8   4        5.02        3.08     26.39 o 
  -7   8   4       46.39       41.86     32.79 o 
  -6   8   4       10.84       15.60     21.89 o 
  -5   8   4     2638.29     2556.74    132.84 o 
  -4   8   4       10.29       13.08     20.74 o 
  -3   8   4     1230.49     1163.37     44.11 o 
  -2   8   4        3.45        9.34     15.50 o 
  -1   8   4     1941.73     1898.15     70.91 o 
   0   8   4       35.78       30.68      8.91 o 
   1   8   4     1772.25     1743.82     85.05 o 
   2   8   4       34.86       28.98     19.52 o 
   3   8   4      295.72      297.48     48.04 o 
   4   8   4        1.90        5.76     16.33 o 
   5   8   4      529.78      532.59     57.24 o 
  -7   9   4      122.74      101.26     41.04 o 
  -6   9   4      820.46      858.08     68.60 o 
  -5   9   4      218.43      214.74     40.36 o 
  -4   9   4      752.53      739.18     50.40 o 
  -3   9   4       52.38       48.57     16.49 o 
  -2   9   4     1005.85      942.31     54.48 o 
  -1   9   4      444.11      431.37     30.61 o 
   0   9   4     1562.97     1720.53     76.40 o 
   1   9   4       29.27       40.61     22.08 o 
   2   9   4      226.72      217.27     43.94 o 
   3   9   4       68.34       71.08     27.98 o 
   4   9   4      810.36      775.64    105.34 o 
   5   9   4       27.47       18.63     22.56 o 
  -7  10   4       52.83       52.40     32.53 o 
  -6  10   4      199.91      182.70     51.97 o 
  -5  10   4     1084.98     1063.16     69.56 o 
  -4  10   4      805.55      751.58     47.31 o 
  -3  10   4        2.04        6.79     14.97 o 
  -2  10   4      686.24      705.53     48.46 o 
  -1  10   4     2087.88     2176.17    131.36 o 
   0  10   4      556.82      591.45     63.44 o 
   1  10   4      271.24      281.58     44.05 o 
   2  10   4      670.93      685.68     90.54 o 
   3  10   4      878.98      772.95    108.62 o 
   4  10   4      110.43      102.68     33.22 o 
  -6  11   4        0.47       12.43     17.44 o 
  -5  11   4        1.17        0.97     25.19 o 
  -4  11   4       44.92       47.14     19.43 o 
  -3  11   4     2512.47     2638.97     68.77 o 
  -2  11   4        7.80        8.64      8.96 o 
  -1  11   4      380.82      390.06     38.32 o 
   0  11   4      118.10      115.77     30.88 o 
   1  11   4     1913.42     2012.53    144.60 o 
   2  11   4       73.16       84.43     34.58 o 
   3  11   4      857.49      843.94    187.96 o 
   4  11   4       36.52       15.70     26.89 o 
  -6  12   4      229.92      200.91     51.47 o 
  -5  12   4      177.74      155.18     46.49 o 
  -4  12   4      486.74      444.99     41.66 o 
  -3  12   4       50.85       59.11     17.23 o 
  -2  12   4     1047.14     1174.31     98.42 o 
  -1  12   4      262.54      242.65     39.56 o 
   0  12   4      146.87      123.60     32.59 o 
   1  12   4      175.40      196.63     40.29 o 
   2  12   4     1073.13     1151.68    122.49 o 
   3  12   4       85.35       76.92     31.26 o 
  -5  13   4        8.55        9.07     18.83 o 
  -4  13   4      241.09      229.25     41.29 o 
  -3  13   4      590.92      653.16     73.07 o 
  -2  13   4      471.37      512.13     58.06 o 
  -1  13   4       23.04       12.89     18.48 o 
   0  13   4      661.50      750.04     92.33 o 
   1  13   4      407.08      399.46    116.54 o 
   2  13   4       92.32       64.73     30.04 o 
  -3  14   4       25.44       13.32     19.99 o 
  -2  14   4       52.97       69.43     21.03 o 
  -1  14   4     1267.08     1783.40    163.41 o 
   0  14   4       80.61       69.53     29.14 o 
   1  14   4      261.98      260.92     50.98 o 
  -9   0   5      337.39      283.35     59.96 o 
  -7   0   5     1421.64     1336.43    105.54 o 
  -5   0   5     3257.72     3479.37    270.61 o 
  -3   0   5      746.34      802.56     33.94 o 
  -1   0   5     5715.77     5509.52    110.30 o 
   1   0   5       42.65       48.00     21.85 o 
   3   0   5     2002.51     2059.08     81.46 o 
   5   0   5      205.76      193.98     81.95 o 
  -9   1   5      303.98      249.49     40.72 o 
  -8   1   5       26.14       38.66     24.34 o 
  -7   1   5      347.50      362.49     40.36 o 
  -6   1   5     3269.07     3358.11     89.61 o 
  -5   1   5      507.28      537.70     30.31 o 
  -4   1   5     1413.88     1479.34     35.55 o 
  -3   1   5     1607.68     1718.07     32.92 o 
  -2   1   5     4251.89     4276.98     58.57 o 
  -1   1   5       30.32       38.19      9.37 o 
   0   1   5     3376.16     3295.44     54.08 o 
   1   1   5     1140.76     1139.96     27.76 o 
   2   1   5      799.75      821.03     34.59 o 
   3   1   5       53.17       63.78     18.01 o 
   4   1   5     1190.19     1166.39     61.92 o 
   5   1   5      206.71      175.53     26.70 o 
   6   1   5       22.55       28.06     25.47 o 
  -9   2   5      107.33       92.41     25.78 o 
  -8   2   5     1822.36     1763.52    112.74 o 
  -7   2   5      100.55      121.74     29.35 o 
  -6   2   5      398.20      392.72     36.39 o 
  -5   2   5      537.67      554.72     35.23 o 
  -4   2   5     5140.47     5389.83     87.75 o 
  -3   2   5       41.04       45.28      9.03 o 
  -2   2   5     3646.37     3693.15    114.62 o 
  -1   2   5      820.13      798.60     22.70 o 
   0   2   5     2310.02     2268.40     39.96 o 
   1   2   5        7.29       16.17      9.57 o 
   2   2   5     2667.68     2841.60     74.79 o 
   3   2   5      368.88      364.23     22.19 o 
   4   2   5      148.88      149.88     45.55 o 
   5   2   5       39.57       49.23     20.58 o 
   6   2   5      455.83      425.26     93.52 o 
  -9   3   5      674.52      594.11     57.26 o 
  -8   3   5        0.02       32.56     25.62 o 
  -7   3   5     1280.41     1260.51     67.21 o 
  -6   3   5       83.26       92.49     23.29 o 
  -5   3   5      860.44      897.08     40.98 o 
  -4   3   5      109.52      125.87     18.69 o 
  -3   3   5     4304.86     4245.59    153.56 o 
  -2   3   5       45.68       31.49      8.57 o 
  -1   3   5       51.11       43.20      6.36 o 
   0   3   5      207.18      206.93     15.36 o 
   1   3   5     3369.97     3580.56     62.76 o 
   2   3   5        9.73       24.13     14.33 o 
   3   3   5      146.78      129.17     17.64 o 
   4   3   5       10.21       26.01     19.81 o 
   5   3   5      699.15      632.89     68.61 o 
  -9   4   5      106.91      102.73     35.46 o 
  -8   4   5     1320.03     1266.15     93.28 o 
  -7   4   5      570.64      541.66     43.99 o 
  -6   4   5      227.21      232.68     33.01 o 
  -5   4   5     1114.52     1113.28     40.81 o 
  -4   4   5     2938.53     3020.94     70.73 o 
  -3   4   5      251.95      236.02     20.22 o 
  -2   4   5     1189.70     1192.47     33.04 o 
  -1   4   5     1790.39     1842.88     30.65 o 
   0   4   5     2234.83     2315.47     40.94 o 
   1   4   5        6.99       15.69      8.66 o 
   2   4   5     1436.25     1498.62     41.52 o 
   3   4   5      623.07      630.92     58.70 o 
   4   4   5      344.14      329.32     45.17 o 
   5   4   5       57.77       68.08     26.73 o 
  -9   5   5        7.72       20.52     22.42 o 
  -8   5   5      114.94      102.50     26.67 o 
  -7   5   5       90.72       90.14     32.82 o 
  -6   5   5     3018.42     3075.19    157.44 o 
  -5   5   5        1.40        8.63      8.30 o 
  -4   5   5     1237.87     1176.86     55.28 o 
  -3   5   5      187.51      194.98     43.97 o 
  -2   5   5     3775.97     3812.42     78.53 o 
  -1   5   5        1.46        5.20      8.42 o 
   0   5   5     2500.56     2464.72     49.83 o 
   1   5   5      270.42      256.82     19.78 o 
   2   5   5     1152.52     1201.65     51.41 o 
   3   5   5        8.42       13.32     13.81 o 
   4   5   5     1283.09     1216.81     90.28 o 
   5   5   5       87.77      105.56     40.37 o 
  -8   6   5      151.16      118.32     32.67 o 
  -7   6   5      159.16      150.48     31.24 o 
  -6   6   5      196.18      215.91     41.48 o 
  -5   6   5     1170.35     1151.23     50.79 o 
  -4   6   5      146.89      155.05     31.44 o 
  -3   6   5      174.62      181.67     24.20 o 
  -2   6   5      293.71      254.50     29.96 o 
  -1   6   5     2168.41     2177.29     67.05 o 
   0   6   5       62.39       50.21     11.02 o 
   1   6   5        1.33        4.74      8.58 o 
   2   6   5      131.74      143.24     34.86 o 
   3   6   5     1236.66     1203.55     82.31 o 
   4   6   5       13.71       22.40     23.78 o 
   5   6   5       69.36       64.03     28.61 o 
  -8   7   5       42.29       28.70     29.05 o 
  -7   7   5      104.54      111.40     30.91 o 
  -6   7   5     1319.60     1315.47     89.21 o 
  -5   7   5       71.12       72.80     23.11 o 
  -4   7   5       61.49       79.48     24.70 o 
  -3   7   5      288.12      283.41     24.60 o 
  -2   7   5     2237.17     2154.80     75.61 o 
  -1   7   5      120.25      112.22     27.29 o 
   0   7   5      731.90      704.67     39.69 o 
   1   7   5      506.83      526.44     37.66 o 
   2   7   5      683.17      712.40     49.30 o 
   3   7   5        9.43       13.55     13.10 o 
   4   7   5      526.19      489.76    102.55 o 
   5   7   5      229.00      200.75     69.12 o 
  -8   8   5     1115.71     1020.71     99.78 o 
  -7   8   5      159.35      155.37     45.63 o 
  -6   8   5       16.62       25.01     20.50 o 
  -5   8   5      805.87      732.56     57.94 o 
  -4   8   5     3411.59     3337.62    166.06 o 
  -3   8   5        1.42        8.24     12.01 o 
  -2   8   5      769.50      717.77     39.21 o 
  -1   8   5     1076.85     1043.53     40.12 o 
   0   8   5     2599.00     2913.42    132.58 o 
   1   8   5      203.56      208.88     40.27 o 
   2   8   5     1351.41     1338.83    107.59 o 
   3   8   5      199.01      194.20     63.64 o 
   4   8   5      387.37      358.11     54.87 o 
  -7   9   5     1063.74      957.16     93.95 o 
  -6   9   5      235.60      226.93     39.50 o 
  -5   9   5      394.70      376.47     56.54 o 
  -4   9   5        5.33       11.48     12.85 o 
  -3   9   5     3587.01     3599.09    186.65 o 
  -2   9   5      564.44      535.51     35.88 o 
  -1   9   5       14.98       15.56     10.42 o 
   0   9   5       99.30      119.56     39.12 o 
   1   9   5     2521.96     2764.23    215.89 o 
   2   9   5      284.35      281.47     66.32 o 
   3   9   5      393.17      358.65     70.73 o 
   4   9   5      116.26       88.62     35.43 o 
  -7  10   5      220.90      178.74     38.04 o 
  -6  10   5       30.19       34.41     19.33 o 
  -5  10   5      868.22      780.40     64.34 o 
  -4  10   5      787.47      719.00     60.33 o 
  -3  10   5       72.28       65.67     15.73 o 
  -2  10   5      420.30      386.06     36.42 o 
  -1  10   5     1574.27     1549.24    100.30 o 
   0  10   5      291.10      317.16     73.22 o 
   1  10   5       83.44       86.62     30.30 o 
   2  10   5      366.15      398.38     67.15 o 
   3  10   5      588.36      583.40     71.89 o 
  -6  11   5     1600.19     1452.83     98.68 o 
  -5  11   5        0.35        9.17     11.86 o 
  -4  11   5      274.33      257.11     47.63 o 
  -3  11   5       60.99       67.11     19.34 o 
  -2  11   5     1807.82     2114.58    146.30 o 
  -1  11   5        0.26        4.59     21.57 o 
   0  11   5      890.27      946.52     80.27 o 
   1  11   5       13.05       12.00     16.47 o 
   2  11   5      484.63      527.32     83.63 o 
   3  11   5        6.10        5.76     17.29 o 
  -5  12   5      954.35      875.63     78.25 o 
  -4  12   5      523.27      529.70     57.16 o 
  -3  12   5       16.80       25.54     24.55 o 
  -2  12   5       65.11       69.05     31.67 o 
  -1  12   5     1067.04     1130.59    114.50 o 
   0  12   5      353.97      399.23     58.23 o 
   1  12   5       20.17       21.76     24.43 o 
   2  12   5       87.26       75.12     43.83 o 
  -4  13   5      127.26      148.03     55.25 o 
  -3  13   5      567.54      646.24     67.04 o 
  -2  13   5      102.25      104.85     40.19 o 
  -1  13   5       11.00        9.50     17.03 o 
   0  13   5      222.68      199.55     74.47 o 
   1  13   5      306.94      341.30     52.04 o 
  -2  14   5      421.53      429.09     86.59 o 
  -8   0   6     1090.29     1036.58    115.35 o 
  -6   0   6      646.66      645.25     50.00 o 
  -4   0   6     3768.97     4031.63    123.37 o 
  -2   0   6      395.07      385.41     22.53 o 
   0   0   6     4847.25     4755.86    115.05 o 
   2   0   6       16.60       29.32     19.98 o 
   4   0   6     1861.53     1941.23    148.32 o 
  -9   1   6      574.16      515.28     51.48 o 
  -8   1   6      204.72      198.83     40.35 o 
  -7   1   6      545.46      495.24     40.61 o 
  -6   1   6      454.61      443.21     37.53 o 
  -5   1   6     1277.90     1313.92     46.33 o 
  -4   1   6      446.89      478.15     25.26 o 
  -3   1   6     2236.81     2404.84     66.29 o 
  -2   1   6     1321.03     1346.15     32.07 o 
  -1   1   6      615.66      587.31     20.15 o 
   0   1   6      207.48      199.86     18.23 o 
   1   1   6     2178.36     2202.90     58.99 o 
   2   1   6     1316.79     1346.95     64.56 o 
   3   1   6        9.73        7.45      8.78 o 
   4   1   6        5.56       15.41     17.08 o 
   5   1   6      581.13      556.97     90.09 o 
  -9   2   6      260.33      202.14     51.96 o 
  -8   2   6      550.97      448.19     58.84 o 
  -7   2   6      826.20      841.66     59.89 o 
  -6   2   6        4.30       29.99     17.61 o 
  -5   2   6     1505.06     1562.79     51.11 o 
  -4   2   6     1268.44     1313.48     32.91 o 
  -3   2   6      906.23      947.76     26.47 o 
  -2   2   6      421.66      380.02     20.43 o 
  -1   2   6     2727.36     2674.68     48.38 o 
   0   2   6      450.62      445.91     22.15 o 
   1   2   6      149.79      157.51     23.30 o 
   2   2   6      387.07      381.15     40.65 o 
   3   2   6     1402.77     1527.87     90.95 o 
   4   2   6        9.26       21.76     22.79 o 
   5   2   6       20.34       19.61     16.04 o 
  -9   3   6       21.32       25.28     22.01 o 
  -8   3   6      248.15      234.14     56.70 o 
  -7   3   6       77.65       87.63     24.72 o 
  -6   3   6     3477.10     3604.22     91.80 o 
  -5   3   6       99.47      103.71     17.84 o 
  -4   3   6        2.55       19.29     10.86 o 
  -3   3   6       13.43       15.90     13.99 o 
  -2   3   6     4498.49     4558.01     91.36 o 
  -1   3   6       35.14       36.34     10.58 o 
   0   3   6      450.32      418.62     27.91 o 
   1   3   6        5.75       12.43     12.68 o 
   2   3   6     1487.72     1584.41     71.27 o 
   3   3   6        5.17       13.89     14.42 o 
   4   3   6      342.71      326.29     68.79 o 
   5   3   6       11.32       16.71     11.04 o 
  -9   4   6        1.60        9.10     29.35 o 
  -8   4   6      675.62      592.93     65.90 o 
  -7   4   6     1846.62     1773.43    115.22 o 
  -6   4   6       77.73       97.58     29.19 o 
  -5   4   6      834.29      854.85     50.26 o 
  -4   4   6     1506.86     1534.56     58.22 o 
  -3   4   6     2139.07     2127.29     78.65 o 
  -2   4   6        0.66        7.83      8.66 o 
  -1   4   6     2568.03     2579.11     65.22 o 
   0   4   6     1096.78     1071.51     38.34 o 
   1   4   6      286.69      274.61     17.90 o 
   2   4   6       39.51       50.11     14.82 o 
   3   4   6     1071.23     1175.01     73.76 o 
   4   4   6      300.72      287.95     50.21 o 
  -8   5   6       15.59       43.49     28.81 o 
  -7   5   6      279.43      240.90     35.37 o 
  -6   5   6      327.19      335.31     46.98 o 
  -5   5   6     2420.84     2505.52    128.25 o 
  -4   5   6       14.15        8.11     13.13 o 
  -3   5   6     2601.11     2574.85     80.97 o 
  -2   5   6      597.57      615.36     44.50 o 
  -1   5   6      995.34      987.31     43.47 o 
   0   5   6      249.78      251.95     25.26 o 
   1   5   6     2561.72     2658.29    140.19 o 
   2   5   6      133.22      141.98     37.81 o 
   3   5   6       10.14       11.23     12.34 o 
   4   5   6      194.53      170.72     32.64 o 
  -8   6   6     1118.65     1003.48     72.55 o 
  -7   6   6       55.67       69.57     26.84 o 
  -6   6   6      123.76      130.52     31.42 o 
  -5   6   6       79.45       89.23     24.56 o 
  -4   6   6     3679.59     3692.98    144.93 o 
  -3   6   6       46.33       67.58     23.83 o 
  -2   6   6      163.86      162.42     38.18 o 
  -1   6   6      225.41      220.71     22.28 o 
   0   6   6     2663.10     2703.01     95.85 o 
   1   6   6        4.98       11.18     19.65 o 
   2   6   6      700.53      701.16     65.21 o 
   3   6   6       51.16       64.66     29.51 o 
   4   6   6      382.06      368.54     51.40 o 
  -8   7   6      181.80      151.24     41.20 o 
  -7   7   6      144.65      121.95     32.24 o 
  -6   7   6     1214.31     1134.15     82.09 o 
  -5   7   6     1172.48     1075.79     67.90 o 
  -4   7   6       22.08       22.49     16.95 o 
  -3   7   6      836.03      788.84     62.96 o 
  -2   7   6     1940.26     1830.90     74.93 o 
  -1   7   6      790.64      668.91     48.96 o 
   0   7   6      168.23      168.47     38.38 o 
   1   7   6     1003.18     1011.01     64.85 o 
   2   7   6      663.28      695.12     69.42 o 
   3   7   6      116.11      109.74     42.67 o 
   4   7   6      213.05      178.07     40.10 o 
  -7   8   6     1386.23     1295.70    110.32 o 
  -6   8   6       25.38       22.11     22.63 o 
  -5   8   6      709.05      682.19     55.09 o 
  -4   8   6       30.01       31.90     18.93 o 
  -3   8   6     1764.71     1671.10     77.73 o 
  -2   8   6       27.07       15.71     12.90 o 
  -1   8   6     1904.07     2001.33    110.41 o 
   0   8   6       18.59       42.22     21.48 o 
   1   8   6      473.97      478.69     72.75 o 
   2   8   6        8.80       20.95     21.11 o 
   3   8   6     1089.22     1091.30     93.65 o 
  -7   9   6        1.17       10.33     23.71 o 
  -6   9   6     1055.34     1003.95     87.16 o 
  -5   9   6      254.26      228.88     37.01 o 
  -4   9   6       20.02       20.75     16.52 o 
  -3   9   6      123.34      118.09     29.80 o 
  -2   9   6     1286.96     1291.79     63.59 o 
  -1   9   6      164.98      157.40     46.87 o 
   0   9   6      152.45      187.28     39.47 o 
   1   9   6      177.54      203.23     71.13 o 
   2   9   6      532.59      582.63     86.62 o 
   3   9   6       21.44       29.00     19.44 o 
  -6  10   6        1.16        4.01     15.68 o 
  -5  10   6      334.23      280.24     47.56 o 
  -4  10   6      651.96      601.23     57.05 o 
  -3  10   6      267.02      210.23     34.10 o 
  -2  10   6       31.99       22.56     17.83 o 
  -1  10   6      524.93      517.99     57.97 o 
   0  10   6      421.59      485.51     68.81 o 
   1  10   6       58.09       40.36     18.98 o 
   2  10   6       44.92       53.32     26.64 o 
  -6  11   6       43.59       33.76     19.28 o 
  -5  11   6      750.34      654.21     48.85 o 
  -4  11   6        9.64        4.92     13.48 o 
  -3  11   6      914.25      915.92    109.55 o 
  -2  11   6      154.16      161.15     38.58 o 
  -1  11   6      415.84      412.96     68.16 o 
   0  11   6       18.63       28.55     25.70 o 
   1  11   6      910.65      962.34     86.79 o 
   2  11   6       75.29       66.37     50.41 o 
  -5  12   6       95.50       66.16     28.11 o 
  -4  12   6     1137.76     1218.82     85.80 o 
  -3  12   6       77.68       79.40     29.35 o 
  -2  12   6        7.31        1.63     25.46 o 
  -1  12   6      140.76      134.35     39.09 o 
   0  12   6     1079.33     1226.29     87.61 o 
  -3  13   6      150.68      130.48     76.66 o 
  -2  13   6      733.28      897.82    114.18 o 
  -1  13   6      135.20      130.64     43.87 o 
  -9   0   7        1.16       -1.67     40.32 o 
  -7   0   7     1894.16     1895.28    152.67 o 
  -5   0   7      785.40      804.31     80.95 o 
  -3   0   7     1937.02     2088.76    201.50 o 
  -1   0   7     2667.60     2609.21     92.85 o 
   1   0   7      122.67      133.80     47.57 o 
   3   0   7     1071.46     1047.35    111.05 o 
  -9   1   7      311.66      264.41     88.44 o 
  -8   1   7     1595.27     1509.37    140.45 o 
  -7   1   7       85.51       90.02     26.03 o 
  -6   1   7     1705.42     1761.71     73.36 o 
  -5   1   7      744.20      768.21     45.10 o 
  -4   1   7     1877.18     2047.90     59.83 o 
  -3   1   7     1011.96     1113.84     55.91 o 
  -2   1   7     4136.25     4191.38     63.04 o 
  -1   1   7      107.67      106.77     14.08 o 
   0   1   7      283.29      263.39     18.65 o 
   1   1   7      892.51      886.87     43.03 o 
   2   1   7     2018.59     2098.88    100.67 o 
   3   1   7       79.50       66.68     20.15 o 
   4   1   7        3.30        4.08     22.50 o 
  -8   2   7      650.45      566.04     79.34 o 
  -7   2   7      146.09      148.96     31.86 o 
  -6   2   7     3020.43     3197.90     94.23 o 
  -5   2   7       31.95       46.82     15.56 o 
  -4   2   7     4056.57     4355.77     86.41 o 
  -3   2   7      472.11      512.63     31.27 o 
  -2   2   7     1505.98     1514.05     42.37 o 
  -1   2   7        6.27        8.82      5.81 o 
   0   2   7     4396.53     4530.66     84.03 o 
   1   2   7      565.68      549.69     34.15 o 
   2   2   7       39.32       44.04     13.32 o 
   3   2   7       50.20       55.67     20.03 o 
   4   2   7     1080.35     1050.00     81.92 o 
  -8   3   7      461.22      377.31     54.21 o 
  -7   3   7        0.04       11.45     20.91 o 
  -6   3   7      111.53      123.74     29.77 o 
  -5   3   7     1388.17     1468.08     86.20 o 
  -4   3   7      541.02      532.98     42.71 o 
  -3   3   7      154.39      164.79     42.46 o 
  -2   3   7      483.84      437.73     28.26 o 
  -1   3   7     1514.25     1526.64     47.91 o 
   0   3   7       83.12       75.35     16.75 o 
   1   3   7      519.98      532.95     29.13 o 
   2   3   7      201.36      187.53     38.36 o 
   3   3   7      418.71      425.88     58.86 o 
   4   3   7        2.88       18.60     16.60 o 
  -8   4   7      447.64      422.79     52.01 o 
  -7   4   7       92.95      119.12     40.68 o 
  -6   4   7      230.05      225.07     40.55 o 
  -5   4   7       20.82       28.42     21.91 o 
  -4   4   7     1115.05     1156.15     64.75 o 
  -3   4   7      249.03      275.94     34.07 o 
  -2   4   7      163.82      161.30     32.87 o 
  -1   4   7      129.03      134.54     27.48 o 
   0   4   7     1163.39     1230.78     66.10 o 
   1   4   7      137.04      152.01     37.56 o 
   2   4   7        3.64       27.23     27.87 o 
   3   4   7      143.39      168.80     41.92 o 
  -8   5   7      622.72      584.10     65.43 o 
  -7   5   7        4.67       14.32     24.26 o 
  -6   5   7     1193.62     1161.81     78.86 o 
  -5   5   7      930.26      849.56     59.01 o 
  -4   5   7      944.12      903.84     61.10 o 
  -3   5   7       82.41       84.98     26.30 o 
  -2   5   7     2390.90     2470.51    122.88 o 
  -1   5   7      619.60      573.82     38.52 o 
   0   5   7      298.61      298.49     42.21 o 
   1   5   7      147.03      137.90     48.47 o 
   2   5   7     1518.70     1702.34    159.10 o 
   3   5   7      151.56      132.30     46.12 o 
  -8   6   7       27.85       29.91     27.90 o 
  -7   6   7     1846.42     1867.64    108.11 o 
  -6   6   7      154.50      136.27     33.50 o 
  -5   6   7       79.65       77.38     19.80 o 
  -4   6   7       84.49       75.38     22.33 o 
  -3   6   7     2465.97     2468.78    115.99 o 
  -2   6   7      287.53      278.45     38.95 o 
  -1   6   7      588.92      559.41     35.45 o 
   0   6   7      198.07      192.69     67.70 o 
   1   6   7     1027.42     1079.43     93.97 o 
   2   6   7      101.55      101.29     43.86 o 
   3   6   7      485.34      503.92     87.23 o 
  -7   7   7        0.01       18.35     25.10 o 
  -6   7   7      710.48      652.54     61.26 o 
  -5   7   7      653.40      635.10     58.57 o 
  -4   7   7       80.07       88.82     21.44 o 
  -3   7   7       98.25       96.33     23.79 o 
  -2   7   7     1098.95     1052.26     58.98 o 
  -1   7   7      500.72      485.69     54.86 o 
   0   7   7       24.84       12.79     13.90 o 
   1   7   7      174.17      172.37     39.51 o 
   2   7   7      363.79      400.59     57.38 o 
   3   7   7      145.26      124.87     47.67 o 
  -7   8   7      209.92      157.08     43.07 o 
  -6   8   7      496.59      423.16     70.05 o 
  -5   8   7        9.70       13.40     19.57 o 
  -4   8   7     1840.08     1784.99    113.39 o 
  -3   8   7      367.79      314.19     42.82 o 
  -2   8   7      105.12      124.38     43.85 o 
  -1   8   7      111.10       93.14     28.83 o 
   0   8   7     1458.36     1571.71    129.97 o 
   1   8   7      109.64      104.14     28.56 o 
   2   8   7       11.17       17.34     20.09 o 
  -6   9   7      250.32      186.37     64.86 o 
  -5   9   7     1704.67     1515.78    127.48 o 
  -4   9   7       22.71       27.67     15.27 o 
  -3   9   7      262.10      235.38     30.19 o 
  -2   9   7      234.12      211.84     73.97 o 
  -1   9   7     1324.80     1315.98    125.92 o 
   0   9   7        1.93        2.15     16.97 o 
   1   9   7      551.01      562.39     70.87 o 
   2   9   7       75.90       72.29     36.36 o 
  -6  10   7      259.76      191.65     79.23 o 
  -5  10   7       15.77       22.12     17.38 o 
  -4  10   7      285.66      279.19     45.01 o 
  -3  10   7      674.66      694.53     71.44 o 
  -2  10   7      121.98      103.18     29.07 o 
  -1  10   7      157.44      141.26     39.57 o 
   0  10   7      445.36      455.34     59.57 o 
   1  10   7      298.55      275.39     52.56 o 
  -4  11   7      532.97      505.30     55.44 o 
  -3  11   7       38.88       35.40     27.16 o 
  -2  11   7     1006.99     1029.81     85.51 o 
  -1  11   7       69.93       68.06     26.20 o 
   0  11   7       93.92       91.08     31.80 o 
  -8   0   8      179.04      133.13     84.33 o 
  -6   0   8     1471.80     1442.91    219.15 o 
  -4   0   8      753.41      813.69     83.98 o 
  -2   0   8     1233.92     1236.27     89.67 o 
   0   0   8      867.64      788.64     73.53 o 
   2   0   8      399.24      346.82     52.11 o 
  -8   1   8      245.14      222.39     70.96 o 
  -7   1   8      245.29      252.27     40.52 o 
  -6   1   8      108.10      112.80     27.26 o 
  -5   1   8     1472.42     1680.20     97.08 o 
  -4   1   8      313.29      338.68     31.54 o 
  -3   1   8       50.40       43.51     13.65 o 
  -2   1   8      141.85      139.65     28.23 o 
  -1   1   8     1555.60     1564.96     62.33 o 
   0   1   8      258.92      220.02     20.56 o 
   1   1   8       28.96       34.55     10.97 o 
   2   1   8      132.55      125.72     39.25 o 
   3   1   8      481.20      475.11     69.47 o 
  -8   2   8       11.31       44.71     33.27 o 
  -7   2   8      872.54      886.92     86.94 o 
  -6   2   8      653.39      698.85     76.93 o 
  -5   2   8      162.14      154.59     39.20 o 
  -4   2   8      397.14      404.85     34.91 o 
  -3   2   8     1698.36     1822.25    104.83 o 
  -2   2   8      322.03      310.10     30.74 o 
  -1   2   8        4.12        0.86     13.30 o 
   0   2   8      535.83      520.92     41.10 o 
   1   2   8     1047.57     1097.55    101.89 o 
   2   2   8        4.15       12.58     16.94 o 
   3   2   8       45.06       43.49     17.50 o 
  -8   3   8     1689.19     1608.66    111.76 o 
  -7   3   8       10.23       22.94     21.79 o 
  -6   3   8      539.68      526.97     61.63 o 
  -5   3   8        7.97        7.69     17.15 o 
  -4   3   8     2164.09     2212.80    102.79 o 
  -3   3   8        4.48       10.52     24.78 o 
  -2   3   8     1821.11     1797.13     79.06 o 
  -1   3   8        1.83        4.03     15.35 o 
   0   3   8      536.27      564.95     54.66 o 
   1   3   8       24.01       21.83     20.87 o 
   2   3   8     1012.03     1067.84    103.50 o 
  -8   4   8       38.62       36.04     26.55 o 
  -7   4   8     1068.08     1005.04     82.96 o 
  -6   4   8      850.16      795.43     85.37 o 
  -5   4   8      248.05      267.07     38.47 o 
  -4   4   8      462.62      424.55     39.63 o 
  -3   4   8     2296.43     2292.67    131.39 o 
  -2   4   8      467.28      436.82     40.86 o 
  -1   4   8       29.85       20.88     15.07 o 
   0   4   8      528.52      505.97     50.11 o 
   1   4   8      991.70     1049.28    102.50 o 
   2   4   8       56.44       59.98     24.46 o 
  -7   5   8      567.69      521.26     52.73 o 
  -6   5   8       35.01       56.12     25.26 o 
  -5   5   8     2275.55     2303.79     97.59 o 
  -4   5   8      165.22      173.65     30.78 o 
  -3   5   8       57.10       56.96     21.44 o 
  -2   5   8      139.19      139.36     36.00 o 
  -1   5   8     2229.52     2233.53    151.22 o 
   0   5   8       54.69       56.87     24.93 o 
   1   5   8      107.63      106.28     34.47 o 
   2   5   8       95.79       97.32     42.07 o 
  -7   6   8      106.73       83.68     24.17 o 
  -6   6   8     1248.97     1249.52     99.37 o 
  -5   6   8       40.66       41.89     22.18 o 
  -4   6   8      760.32      753.04     62.02 o 
  -3   6   8      208.67      207.28     41.51 o 
  -2   6   8      876.83      916.21     63.29 o 
  -1   6   8        0.28        1.81     20.27 o 
   0   6   8     1007.28     1059.66    106.72 o 
   1   6   8       79.67       71.15     33.90 o 
   2   6   8       97.35      109.83     36.77 o 
  -7   7   8       99.04       84.78     38.62 o 
  -6   7   8      201.69      163.10     45.74 o 
  -5   7   8      572.78      539.26     54.08 o 
  -4   7   8      455.68      434.31     48.85 o 
  -3   7   8       27.47       26.56     21.23 o 
  -2   7   8      469.87      456.64     58.11 o 
  -1   7   8      730.62      707.61     88.70 o 
   0   7   8      114.29      115.42     30.82 o 
   1   7   8       22.99       31.70     19.98 o 
  -6   8   8      186.27      176.35     61.01 o 
  -5   8   8      256.73      237.64     43.90 o 
  -4   8   8       17.50       14.30     21.91 o 
  -3   8   8     1349.34     1354.98    126.53 o 
  -2   8   8      180.54      158.15     40.96 o 
  -1   8   8        6.02        9.43     14.53 o 
   0   8   8       89.57      110.10     32.35 o 
   1   8   8      860.62      905.95     81.60 o 
  -5   9   8       33.25       27.20     13.54 o 
  -4   9   8     1455.08     1483.73     61.66 o 
  -3   9   8       94.73       85.57     30.82 o 
  -2   9   8      679.19      679.39     62.58 o 
  -1   9   8      142.30      138.52     40.01 o 
   0   9   8      608.89      631.49     82.02 o 
  -4  10   8      196.09      180.27     43.24 o 
  -3  10   8      473.29      493.55     58.54 o 
  -2  10   8      760.04      798.15     85.98 o 
  -1  10   8       44.43       35.82     35.82 o 
  -7   0   9      542.52      476.61    252.75 o 
  -5   0   9     1027.46      943.35    165.19 o 
  -3   0   9     1857.11     1796.73    196.81 o 
  -1   0   9      247.21      254.88     63.66 o 
   1   0   9     1312.05     1348.34    126.21 o 
  -7   1   9      296.05      277.92     78.46 o 
  -6   1   9       64.43       57.38     28.10 o 
  -5   1   9      301.87      269.70     59.40 o 
  -4   1   9     1637.23     1624.07    139.26 o 
  -3   1   9      240.68      234.71     29.90 o 
  -2   1   9       30.22       31.15     15.30 o 
  -1   1   9      535.52      483.24     42.38 o 
   0   1   9      872.76      856.15     71.70 o 
   1   1   9       19.36       25.71     14.67 o 
  -7   2   9      231.04      218.69     58.80 o 
  -6   2   9     1423.98     1299.81    132.24 o 
  -5   2   9       95.98      109.21     24.63 o 
  -4   2   9       11.77       12.03     10.31 o 
  -3   2   9      411.57      418.76     42.33 o 
  -2   2   9     1574.03     1615.38    101.07 o 
  -1   2   9        3.58        0.99     10.95 o 
   0   2   9      104.54       82.67     21.85 o 
   1   2   9      202.38      181.00     41.61 o 
  -7   3   9      815.83      812.69     87.29 o 
  -6   3   9       17.54       22.87     22.09 o 
  -5   3   9     1602.85     1785.59    122.47 o 
  -4   3   9       24.99       25.76     20.86 o 
  -3   3   9      332.62      337.18     46.66 o 
  -2   3   9        1.70        8.36     11.07 o 
  -1   3   9     1822.82     1985.53    139.79 o 
   0   3   9       11.55       13.70     11.78 o 
   1   3   9        1.33        1.30     19.03 o 
  -7   4   9      397.78      335.37     60.44 o 
  -6   4   9      985.02     1002.98     72.58 o 
  -5   4   9      270.31      283.55     48.68 o 
  -4   4   9        0.43       16.43     16.92 o 
  -3   4   9      951.40      955.92    104.94 o 
  -2   4   9     1016.53     1072.33     84.13 o 
  -1   4   9       21.33       15.13     15.23 o 
   0   4   9       59.95       74.69     33.92 o 
   1   4   9      550.25      532.92     52.26 o 
  -6   5   9      100.07       94.71     31.60 o 
  -5   5   9       32.13       33.14     15.45 o 
  -4   5   9     1419.56     1395.21    106.00 o 
  -3   5   9       39.76       38.86     26.93 o 
  -2   5   9        2.43        4.79      8.45 o 
  -1   5   9       39.37       35.61     16.02 o 
   0   5   9      879.33      947.10     79.63 o 
  -6   6   9        6.52       15.37     13.02 o 
  -5   6   9      440.32      385.68     44.94 o 
  -4   6   9       80.65       70.00     21.69 o 
  -3   6   9      940.41      954.70     93.16 o 
  -2   6   9       37.33       30.26     16.55 o 
  -1   6   9      109.06      100.89     35.27 o 
   0   6   9       32.22       15.58     17.57 o 
  -5   7   9      401.22      344.26     55.20 o 
  -4   7   9     1003.93      962.05     61.59 o 
  -3   7   9      111.20      100.29     57.53 o 
  -2   7   9      130.96      101.92     28.89 o 
  -1   7   9      496.67      443.49     97.06 o 
  -4   8   9        1.68        3.19     21.33 o 
  -3   8   9       23.03       22.82     22.03 o 
  -2   8   9     1171.49     1145.37     99.83 o 
  -6   0  10     2267.97     2277.56    253.61 o 
  -4   0  10      161.62      161.82     49.48 o 
  -2   0  10     2376.54     2516.77     77.68 o 
  -6   1  10      166.26      140.42     70.76 o 
  -5   1  10       73.89       61.78     30.65 o 
  -4   1  10     1051.28     1072.98     95.13 o 
  -3   1  10      637.23      601.68     71.67 o 
  -2   1  10        2.35       12.07     11.29 o 
  -1   1  10      239.60      245.17     47.92 o 
  -6   2  10       63.43       60.53     30.33 o 
  -5   2  10      822.65      793.61     74.39 o 
  -4   2  10       56.78       56.46     27.03 o 
  -3   2  10      161.14      143.97     38.88 o 
  -2   2  10      100.45      106.62     37.32 o 
  -1   2  10      392.93      381.47     72.32 o 
  -5   3  10        6.92       10.86     27.84 o 
  -4   3  10     1149.98     1124.44    100.70 o 
  -3   3  10        4.54        5.43     12.79 o 
  -2   3  10       90.67       91.19     31.81 o 
  -1   3  10        3.55       19.06     33.06 o 
  -5   4  10      574.19      526.71     77.92 o 
  -4   4  10       59.82       48.04     15.30 o 
  -3   4  10      248.34      225.68     27.96 o 
  -2   4  10      375.96      366.02     58.77 o 
  -4   5  10      182.09      151.94     44.13 o 
  -3   5  10      513.74      444.78     51.51 o 
                                                 
